# Supplementary material for: Identification of Genomic Loci and Candidate Genes Related to Seed Tocopherol Content in Soybean
Source: Plants (Basel). 2022 Jun 27;11(13):1703. doi: 10.3390/plants11131703 (PMC9269242; doi:10.3390/plants11131703)
Supplement: Supplementary file 1 [file plants-11-01703-s001.zip]

Archive with 6 entries (5 files):
- Supplementary Files/Table S1-S2.xlsx
- Supplementary Files/Table S3.xlsx
- Supplementary Files/Table S4.xlsx
- Supplementary Files/
- Supplementary Files/Figure S1-S6.pdf
- Supplementary Files/Table S5.pdf
