# Supplementary material for: Identification of Genomic Loci and Candidate Genes Related to Seed Tocopherol Content in Soybean
Source: Plants (Basel). 2022 Jun 27;11(13):1703. doi: 10.3390/plants11131703 (PMC9269242; doi:10.3390/plants11131703)
Supplement: Supplementary file 1 [file plants-11-01703-s001.zip › Supplementary Files/Table S1-S2.xlsx]

## Sheet: Table S1
Table S1. Information about 49 accessions with extremely high tocopherol content
ID. Number	Accession Name	Mean Total Tocopherol (μg g-1)	Accession type	Region
WDD03116	N07	301.242	Cultivar	Eastern Europe
ZDD23885	Maple arrow	286.03	Cultivar	Canada
WDD01948	BC-14-1-3	309.13	Cultivar	Canada
16ZF308-2	9234	284.439	Cultivar	USA
WDD02790	SOER-3	288.526	Cultivar	Russia
WDD01450	Syella	285.822	--	Italy
WDD01686	T280	308.539	--	USA
PI542712	Bryan	286.07	Cultivar	USA
ZDD24655	C1640	306.381	Cultivar	USA
WDD02109	BRS 155	287.855	Cultivar	Brazil
WDD01113	16YJ051-2	284.137	--	China
ZDD00740	Tiefeng18	277.929	Cultivar	China
ZDD01245	Qingpidou	276.151	Landrace	China
ZDD07727	Qingerhei	296.619	Landrace	China
ZDD23714	Jiyu48	299.171	Cultivar	China
ZDD24342	Kenfeng13	291.274	Cultivar	China
ZDD24376	Hefeng52	278.201	Cultivar	China
ZDD24401	Suinong28	308.559	Cultivar	China
ZDD03538	Heihe44	308.061	--	China
ZDD14252	Heike60	310.167	--	China
ZDD01629	Liaodou26	289.336	--	China
ZDD02114	Liao10Q015	301.724	--	China
ZDD04429	JL15-13	289.014	--	China
吉密豆2号	jimidou2	299.432	Cultivar	China
ZDD13081	Ha14-2146	284.656	--	China
ZDD06358	Ha13-1613	295.928	--	China
WDD01653	Ha11-4519	279.255	--	China
WDD01470	Ha11-3646	291.362	--	China
ZDD07218	HLT1--Qinbenmingc Heihe13	287.163	--	China
ZDD24332	HLT2--Qinbenmingc Heihe13	290.178	--	China
ZDD04440	NTHYGZ	291.906	Landrace	China
ZDD14092	jinpengdou	289.544	Landrace	China
ZDD08033	wanhuangdou-2	292.086	--	China
ZDD22191	EPQD	291.804	Landrace	China
14QS174(S)	diandou7	287.88	Cultivar	China
ZDD04799	NTLHD	297.287	Landrace	China
ZDD05845	JMSHZ	287.648	Landrace	China
ZDD06116	liuyuebai	307.189	Landrace	China
ZDD13810	HSCD	290.59	Landrace	China
ZDD19733	jiulixiang	298.831	Landrace	China
ZDD21562	guhuangdou??4	281.429	Landrace	China
ZDD22508	liuyuehuang	288.024	Landrace	China
ZDD14052	qiulibai	307.134	Landrace	China
WDD01608	heihe21	278.078	--	China
ZDD06815	heihe4	282.703	Cultivar	China
ZDD03538	HJHHD	302.069	Landrace	China
ZDD19300	DLHD	305.295	Landrace	China
WDD02928	gandou5	305.375	--	China
ZDD22793	jilin35	287.569	Cultivar	China
		Average= 292.95

## Sheet: Table S2
Table S2. Information about 49 accessions with extremely low tocopherol content
ID. Number	Accession Name	Mean Total Tocopherol (μg g-1)	Accession type	Region
ZDD07809	PSB576	167.841	Cultivar	Russia
WDD02872	PSB575	157.744	Cultivar	Russia
WDD00472	BARC??7	168.916	Cultivar	Brazil
WDD00853	Wilson Five B	172.009	Cultivar	USA
ZDD00717	Heimodou	164.008	Landrace	China
ZDD01399	Xiaolihei	122.297	Landrace	China
ZDD01412	XLHD	140.799	Landrace	China
ZDD01417	LMHHD	143.525	Landrace	China
ZDD02461	xiaoheidou	177.418	Landrace	China
ZDD08812	dahuangdou	182.197	Landrace	China
ZDD09581	DLHD	151.713	Landrace	China
ZDD09773	niuyanjing	166.303	Landrace	China
ZDD09805	jingsidou	144.876	Landrace	China
ZDD10186	ZSHD	185.095	Landrace	China
ZDD10293	NWBHD	162.933	Landrace	China
ZDD10995	huanggundou	166.254	Landrace	China
ZDD11091	huohuangdou	158.18	Landrace	China
ZDD18524	XTZMSD	161.841	Landrace	China
ZDD24113	hedou2??MN413??	187.529	Cultivar	China
ZDD02581	qihuang10	148.267	Cultivar	China
ZDD02830	yiwohou	166.503	Landrace	China
ZDD02848	pingdinghuang	184.41	Landrace	China
ZDD02881	yaojiaohuang	165.812	Landrace	China
ZDD02925	DLFB	187.053	Landrace	China
ZDD03174	ZZXLHD	168.067	Landrace	China
ZDD03183	TXXLH	158.913	Landrace	China
ZDD03229	XXPDSDD	170.779	Landrace	China
ZDD03297	QYSD	177.241	Landrace	China
ZDD03614	baigundoou	171.934	Landrace	China
ZDD03651	heidou	166.633	Landrace	China
ZDD03684	bayuezha	175.265	Landrace	China
ZDD10393	laoshupi	169.693	Landrace	China
ZDD10734	heidou	182.629	Landrace	China
ZDD18645	huangdou	144.848	Landrace	China
ZDD04398	LHHMQJ	166.429	Landrace	China
ZDD13849	zidou	174.8	Landrace	China
ZDD14227	JXLYB	165.883	Landrace	China
ZDD06745	hualiandou	162.534	Landrace	China
ZDD16740	pohuang	160.958	Landrace	China
ZDD16874	HKWD	144.783	Landrace	China
ZDD22233	QTHD	174.209	Landrace	China
ZDD02764	siliyuan	178.92	Landrace	China
ZDD03026	pingdinghei	151.322	Landrace	China
ZDD18714	huangdou	171.064	Landrace	China
ZDD10499	bayuezao	173.553	Landrace	China
ZDD16820	heidouzai	167.069	Landrace	China
ZDD16362	qiyuehuang-1	175.919	Landrace	China
ZDD20676	liuyuehuang	167.459	Landrace	China
ZDD18558	huaheihhu	171.288	Landrace	China
		Average= 165.83
