# Supplementary material for: Identification of Genomic Loci and Candidate Genes Related to Seed Tocopherol Content in Soybean
Source: Plants (Basel). 2022 Jun 27;11(13):1703. doi: 10.3390/plants11131703 (PMC9269242; doi:10.3390/plants11131703)
Supplement: Supplementary file 1 [file plants-11-01703-s001.zip › Supplementary Files/Table S3.xlsx]

## Sheet: Table S3
Table S3. Information of the 1525 soybean accessions used in this study
ID. Number	Accession Name	Mean Total Tocopherol (μg g-1)	Accession type	Region
ZDD00023	Dongnong4	232.015	Cultivar	China
ZDD00025	Fengsshou1	268.738	Cultivar	China
PI591522	L88-8153	265.622	Cultivar	USA
ZDD00042	Heihe3	254.224	Cultivar	China
ZDD00043	Heihe51	281.748	Cultivar	China
ZDD00044	Heihe54	262.823	Cultivar	China
ZDD00059	Mufeng1	232.052	Cultivar	China
ZDD00078	Manjincang	222.464	Landrace	China
ZDD00079	Yuanbaojin	231.184	Landrace	China
ZDD00081	Jingshanpu	219.73	Cultivar	China
WDD02913	2846	205.373	Cultivar	Russia
ZDD00127	Maodou	204.681	Landrace	China
ZDD00159	Yangjiaomi	230.804	Landrace	China
ZDD00163	Caizhongpu	230.358	Landrace	China
ZDD00183	Suangcheng4	270.912	Landrace	China
ZDD00196	Tujiazi	205.877	Landrace	China
ZDD00203	BYPDX	226.042	Landrace	China
ZDD00219	Yapoche	225.615	Landrace	China
ZDD00250	Baimaoshuang	242.213	Landrace	China
ZDD00252	LSTHJ	222.016	Landrace	China
ZDD00261	HLDLD	267.395	Landrace	China
ZDD00267	Xiaobaidou	242.064	Landrace	China
ZDD00269	HNXJD	204.464	Landrace	China
ZDD00296	BQLDD	212.398	Landrace	China
ZDD00303	LRHD	177.114	Landrace	China
ZDD00326	FZMSD	198.556	Landrace	China
ZDD00332	MHMSD	268.985	Landrace	China
ZDD00338	Jilin3	226.986	Cultivar	China
WDD01273	--	223.892	Cultivar	Japan
ZDD00375	Xiaojinhuang1	246.227	Landrace	China
ZDD00377	Fengdihuang	212.381	Landrace	China
ZDD00381	Yuanbaojin	227.782	Landrace	China
ZDD00383	Jinyuan1	291.294	Landrace	China
ZDD00393	Ha1	203.792	Landrace	China
ZDD00440	Dahuangli	220.167	Landrace	China
ZDD00485	Dulumei	206.217	Landrace	China
PI548509	Dunn	229.629	Cultivar	USA
ZDD00532	Xiaobaiqi	233.604	Landrace	China
ZDD00539	Dabaimei	249.598	Landrace	China
ZDD00548	Huichundou	229.304	Landrace	China
ZDD00554	JHZH1	251.6	Landrace	China
ZDD00569	Lanqii	220.491	Landrace	China
ZDD00604	SLMCJ	222.418	Landrace	China
ZDD00605	YTMCJ	226.735	Landrace	China
ZDD00651	Dahongqi	255.183	Landrace	China
ZDD00674	Qingzadou	213.593	Landrace	China
ZDD00686	Heidou	213.278	Landrace	China
ZDD00691	Heidadou	239.3	Landrace	China
ZDD00709	HMSD	180.754	Landrace	China
ZDD00717	Heimodou	164.008	Landrace	China
ZDD00718	CMSD	195.758	Landrace	China
PI646157	S01-9391	227.77	Cultivar	USA
ZDD00740	Tiefeng18	277.929	Cultivar	China
ZDD00745	Jindou33	241.068	Cultivar	China
ZDD00862	Dabaimei	242.472	Landrace	China
PI543855	Newton	243.099	Cultivar	USA
ZDD00907	Xiaoyoudou	249.428	Landrace	China
ZDD00947	Heiqi	250.832	Landrace	China
ZDD00978	Tiejiazi	240.81	Landrace	China
ZDD00990	Mandijin	241.634	Landrace	China
ZDD01009	Dadou-2	230.435	Landrace	China
ZDD01010	TJJP	265.88	Landrace	China
ZDD01060	Huangqi	177.161	Landrace	China
ZDD01068	Xiaobaiqi	233.387	Landrace	China
ZDD01096	Dahuangli	206.972	Landrace	China
ZDD01124	Xiaohuangdou	185.824	Landrace	China
ZDD01138	Xiaohuangdou	243.324	Landrace	China
ZDD01214	Qingpi	201.544	Landrace	China
ZDD01245	Qingpidou	276.151	Landrace	China
ZDD01246	QPPDX	246.788	Landrace	China
ZDD01269	Baitiejia	228.718	Landrace	China
ZDD01279	Baiheidou	240.416	Landrace	China
ZDD01291	Liutiaoqing	244.424	Landrace	China
ZDD01292	BTJQ	257.728	Landrace	China
ZDD01335	Gudou	193.353	Landrace	China
ZDD01399	Xiaolihei	122.297	Landrace	China
ZDD01412	XLHD	140.799	Landrace	China
ZDD01417	LMHHD	143.525	Landrace	China
ZDD01430	Bianheiidou	194.646	Landrace	China
PI532833	T308	231.342	Cultivar	USA
ZDD06816	Heijian1	259.368	Cultivar	China
ZDD06824	Hefeng26	235.385	Cultivar	China
ZDD06836	Suinong6	246.749	Cultivar	China
WDD02958	POLUKULTURYA-2	119.598	Cultivar	Russia
ZDD06892	Heqi	245.343	Landrace	China
ZDD06936	Silihuang(Nong16-1)	230.264	Landrace	China
ZDD06974	Suoyiling	257.108	Landrace	China
ZDD07010	LZBQDD	252.97	Landrace	China
ZDD07024	Yongfengdou	251.906	Landrace	China
ZDD07042	Hulin1	215.066	Landrace	China
WDD02625	C??1271	249.443	Cultivar	Russia
ZDD07161	Heijinyuan	184.368	Landrace	China
ZDD07186	BXHD	211.982	Landrace	China
ZDD07191	JHMSD	213.915	Landrace	China
ZDD07197	Hedadou	221.772	Landrace	China
ZDD07244	Zhengguang1	197.301	Cultivar	China
ZDD07273	FYDLD	200.233	Landrace	China
ZDD07307	JTBDG	219.302	Landrace	China
ZDD07353	WQSXD	208.446	Landrace	China
ZDD07391	Panshidou	241.152	Landrace	China
ZDD07502	QAXHD	220.862	Landrace	China
WDD02708	PSB313	108.622	Cultivar	Russia
ZDD07517	QGHM	226.574	Landrace	China
ZDD07522	HNQPD	263.422	Landrace	China
ZDD07540	JSD	205.176	Landrace	China
ZDD07541	YJZD	265.981	Landrace	China
ZDD07594	DASZMSD	121.232	Landrace	China
ZDD07623	JLCLH	176.408	Landrace	China
ZDD07644	KYBH	262.508	Cultivar	China
WDD02897	PSB609	212.5	Cultivar	Russia
ZDD07685	Jinyuandou	240.854	Landrace	China
ZDD07727	Qingerhei	296.619	Landrace	China
ZDD17668	Heihe5	276.098	Cultivar	China
ZDD17669	Heihe6	256.794	Cultivar	China
ZDD17672	Heihe9	271.083	Cultivar	China
PI642422	Hartwig	226.132	Cultivar	USA
ZDD17686	Hefeng29	226.885	Cultivar	China
ZDD17713	Dongnong47-1C	238.702	Cultivar	China
ZDD17728	Heihe101	214.339	Cultivar	China
ZDD17761	Jizaohuang	257.85	Landrace	China
ZDD17767	XLMSD	85.122	Landrace	China
ZDD17882	JLXL1	184.869	Cultivar	China
ZDD17989	Huangdali	274.682	Landrace	China
ZDD18018	QMSD	164.858	Landrace	China
ZDD18271	AQMCJ	248.47	Landrace	China
ZDD18324	LXQZD	209.438	Landrace	China
ZDD18344	KQXLHD	184.466	Landrace	China
ZDD18378	Moshidou	212.404	Landrace	China
ZDD22638	Heinong37	246.477	Cultivar	China
ZDD22640	Heinong39	269.812	Cultivar	China
ZDD22642	Heisheng101	273.764	Cultivar	China
ZDD22643	Dongnong42	231.664	Cultivar	China
ZDD22653	Kennong4	270.495	Cultivar	China
ZDD22657	Hefeng35	275.725	Cultivar	China
ZDD22660	Heihe10	267.388	Cultivar	China
ZDD22662	heihe12	286.687	Cultivar	China
ZDD22663	heihe13	291.832	Cultivar	China
ZDD22665	Heihe15	267.624	Cultivar	China
ZDD22794	Jilin36	232.384	Cultivar	China
ZDD23221	WeiJ127	242.508	Cultivar	China
ZDD23277	Zheng92116	216.844	Cultivar	China
ZDD23602	Hefeng40	265.601	Cultivar	China
ZDD23604	Hefeng42	285.47	Cultivar	China
ZDD23131	hefeng47	260.375	--	China
ZDD23181	heihe26	257.196	--	China
ZDD18582	Heihe30	257.418	--	China
ZDD03733	heihe31	265.92	--	China
ZDD03739	heinong43	218.29	--	China
ZDD23645	Hongfeng11	251.764	Cultivar	China
ZDD23650	Beijiang1	218.144	Cultivar	China
ZDD23675	Kennong18	229.993	Cultivar	China
ZDD03741	Suwon123	209.757	Cultivar	South korea
ZDD23684	Suinong20	253.956	Cultivar	China
ZDD23704	Jilin30	187.754	Cultivar	China
ZDD23714	Jiyu48	299.171	Cultivar	China
ZDD23732	Jiyu67	262.483	Cultivar	China
ZDD23818	Liaodou11	238.035	Cultivar	China
ZDD23822	Liaodou16	197.746	Cultivar	China
ZDD23828	Tiefeng30	258.012	Cultivar	China
ZDD23858	Mengdou12	282.906	Cultivar	China
PI641937	JTN5303	256.782	Cultivar	USA
ZDD24317	Heihe34	243.338	Cultivar	China
ZDD24318	Heihe35	258.755	Cultivar	China
ZDD24319	Heihe37	263.31	Cultivar	China
ZDD24320	Heihe38	223.765	Cultivar	China
ZDD24321	Heihe39	247.05	Cultivar	China
ZDD24322	Heihe40	212.936	Cultivar	China
ZDD24323	Heihe41	241.324	Cultivar	China
ZDD24324	Heihe42	254.226	Cultivar	China
PI548977	Epps	270.054	Cultivar	USA
ZDD24329	Heihe50	255.306	Cultivar	China
ZDD24331	Beifeng9	214.069	Cultivar	China
ZDD24336	Huajiang4	282.989	Cultivar	China
ZDD24342	Kenfeng13	291.274	Cultivar	China
ZDD24344	Kenfeng16	260.684	Cultivar	China
ZDD24345	Kenfeng17	239.049	Cultivar	China
ZDD24346	Kenfeng22	246.55	Cultivar	China
ZDD24362	Beidou5	285.15	Cultivar	China
ZDD24374	Hefeng50	270.059	Cultivar	China
ZDD24376	Hefeng52	278.201	Cultivar	China
ZDD07088	PN9394	240.669	Cultivar	USA
ZDD24378	Hefeng55	300.138	Cultivar	China
ZDD24399	Suinong26	254.39	Cultivar	China
ZDD24401	Suinong28	308.559	Cultivar	China
ZDD24405	Heinong47	230.125	Cultivar	China
ZDD24406	Heinong48	234.871	Cultivar	China
ZDD24424	Dongnong50	193.704	Cultivar	China
ZDD24500	Jinong22	255.784	Cultivar	China
ZDD24531	Tiefeng29	232.865	Cultivar	China
PI539863	HP202	249.859	Cultivar	USA
ZDD24601	Mengdou14	265.042	Cultivar	China
ZDD24619	Jiangmodoou1	225.588	Cultivar	China
东农42A	Dongnong42A	223.328	Cultivar	China
东农42C	Dongnong42C	218.864	Cultivar	China
ZDD22798	Dongnong42E	283.562	--	China
ZDD03191	Heihe49	265.333	--	China
ZDD03538	Heihe44	308.061	--	China
ZDD02559	Heihe33	245.445	--	China
WDD01488	Heihe51	262.183	--	China
PI533605	Cordell	257.519	Cultivar	USA
ZDD10499	Heihe43	256.494	--	China
ZDD19515	Heihe18	278.372	--	China
ZDD04321	Heike56	226.866	--	China
ZDD14252	Heike60	310.167	--	China
ZDD01629	Liaodou26	289.336	--	China
ZDD08228	LXLD2	233.69	--	China
ZDD18529	Liaodou24	235.252	--	China
ZDD09160	Liaodou32	217.542	--	China
ZDD09587	Liaodou37	248.384	--	China
ZDD18878	Liao08Q104	197.17	--	China
PI544354	Walters	267.66	Cultivar	USA
ZDD02114	Liao10Q015	301.724	--	China
WDD00017	Liao0913	185.245	--	China
ZDD18723	Liao08012	258.763	--	China
ZDD07409	Liao08024	261.325	--	China
ZDD16771	AXN-1-55	229.168	--	China
ZDD16828	Longpin13-369	219.671	--	China
ZDD16783	Longpin10-217	240.732	--	China
吉育105	jiyu105	228.668	Cultivar	China
吉育108	jiyu108	266.688	Cultivar	China
PI548655	Forrest	246.801	Cultivar	USA
吉育109	jiyu109	257.364	Cultivar	China
ZDD24477	jiyu101	238.813	Cultivar	China
吉林小粒豆7号	JLXLD7	247.109	Cultivar	China
吉育86	jiyu86	236.832	Cultivar	China
吉育404	jiyu404	206.832	Cultivar	China
吉育406	jiyu406	271.282	Cultivar	China
吉育302	jiyu302	239.712	Cultivar	China
吉育204	jiyu204	263.319	Cultivar	China
ZDD04429	JL15-13	289.014	--	China
ZDD05074	PR 173-7	176.91	Cultivar	USA
ZDD07948	YZY2004-15-W90	266.592	--	China
ZDD08603	YZY2004-15-15W83	238.641	--	China
吉密豆2号	jimidou2	299.432	Cultivar	China
吉密豆3号	jimidou3	246.604	Cultivar	China
ZDD02159	ke11-1669	245.738	--	China
ZDD16682	kec14-732	226.196	--	China
ZDD16839	ke09-95	219.079	--	China
ZDD14240	Ls15	236.818	--	China
ZDD03533	Ls18	240.926	--	China
ZDD18712	1371	284.176	--	China
PI547694	L65-756	270.436	Cultivar	USA
ZDD19409	1428	244.119	--	China
ZDD02866	1474	263.337	--	China
ZDD23915	2020	235.573	--	China
ZDD23626	Ha13-2089	214.213	--	China
ZDD23089	Ha13-2413	280.044	--	China
ZDD11465	Ha13-2958	272.9	--	China
ZDD19300	Ha14-2028	271.95	--	China
ZDD10080	Ha12-3510	251.126	--	China
ZDD18402	Ha13-2185	239.764	--	China
ZDD04415	Ha13-2187	206.748	--	China
PI559370	Mack	243.267	Cultivar	USA
ZDD13081	Ha14-2146	284.656	--	China
ZDD16743	Ha12-4547	369.846	--	China
ZDD06358	Ha13-1613	295.928	--	China
WDD01653	Ha11-4519	279.255	--	China
WDD01470	Ha11-3646	291.362	--	China
ZDD14910	Fiskeby1040-4-2	257.024	Cultivar	USA
ZDD06515	Ha11-4142	204.403	--	China
ZDD16362	Ha11-2541	248.362	--	China
ZDD24189	Ha12-4891	271.125	--	China
东生7号	Dongsheng7	288.851	Cultivar	China
ZDD23701	Dongsheng1	253.429	Cultivar	China
ZDD24315	PI 189866	127.478	Cultivar	USA
中科毛豆2号	ZKMD2	244.387	Cultivar	China
ZDD24713	BBZS	203.222	--	Japan
ZDD24420	Dongda2	245.319	Cultivar	China
ZDD24785	Toyomosume	234.799	--	Japan
Kariyutaka	Kariyutaka	201.532	--	Japan
ZDD24843	073-9	236.349	--	China
ZDD25126	Yanji	277.782	--	China
吉林菜里香	JLCLX	198.868	Landrace	China
ZDD02921	AsgrowA1939	255.925	Cultivar	USA
ZDD23781	Changnong16	242.684	Cultivar	China
ZDD07218	HLT1--Qinbenmingc Heihe13	287.163	--	China
ZDD24332	HLT2--Qinbenmingc Heihe13	290.178	--	China
WDD00413	HLT3--Qinbenmingc Heihe13	254.175	--	China
ZDD20676	HLT4--Qinbenmingc Heihe13	234.521	--	China
ZDD02096	HLT5--Qinbenmingc Heihe13	255.81	--	China
ZDD19027	HLT7--Qinbenmingc Heihe13	277.48	--	China
ZDD04430	HLT8--Qinbenmingc Heihe13	243.298	--	China
13QS040(S)	Keshan1	254.158	Cultivar	China
ZDD23737	jiyu72	257.09	Cultivar	China
ZDD23829	tiefeng31	249.009	Cultivar	China
ZDD21485	lvbaozhu	232.542	--	China
14QS051	hejiao02-69	278.98	Cultivar	China
ZDD01501	heidou	174.904	Landrace	China
ZDD01521	miyunheidou	176.956	Landrace	China
ZDD01522	shunyiheidou	192.548	Landrace	China
ZDD01525	daxingheidou	250.864	Landrace	China
ZDD01631	maohuangdou	236.783	Landrace	China
ZDD01637	baodinghuangdou	227.648	Landrace	China
ZDD01641	jizaohuang	252.792	Landrace	China
ZDD01668	ZYQHD	223.358	Landrace	China
ZDD01961	jindou371	210.7	Cultivar	China
ZDD01982	tianedan	251.828	Landrace	China
ZDD02864	Conrad	231.965	Cultivar	USA
ZDD01983	BPHD	265.615	Landrace	China
ZDD02125	dabaidou	281.058	Landrace	China
ZDD02138	changbaidou	230.162	Landrace	China
PI553052	Narow	253.628	Cultivar	USA
ZDD02176	lvdadou	154.444	Landrace	China
ZDD02228	xiaoheidou	208.476	Landrace	China
ZDD02241	xiaoheiddou	232.462	Landrace	China
ZDD02252	heidou	172.542	Landrace	China
ZDD02255	heidou	162.15	Landrace	China
ZDD02258	CBLHD	168.178	Landrace	China
WDD01202	Japan ??	288.106	Cultivar	Japan
ZDD02277	CWHD	188.748	Landrace	China
ZDD02315	HPZHD	174.53	Landrace	China
ZDD02348	heidou	222.446	Landrace	China
WDD01226	Jan_01	214.403	Cultivar	Japan
ZDD02370	xiaoheidou	185.912	Landrace	China
ZDD02400	xiaheidou	221.606	Landrace	China
ZDD02411	xiaoheidou	175.098	Landrace	China
ZDD02450	xiaokehei	184.536	Landrace	China
ZDD02461	xiaoheidou	177.418	Landrace	China
ZDD02463	xiaoheidou	173.202	Landrace	China
ZDD02466	xiaoheidou	191.378	Landrace	China
ZDD02473	tuheidou	214.392	Landrace	China
ZDD02481	yuanheidou	173.266	Landrace	China
ZDD02493	hongheidou	200.304	Landrace	China
ZDD02524	hongdadou	228.029	Landrace	China
ZDD02529	maizidou	187.842	Landrace	China
ZDD02530	hongxiaodou	175.365	Landrace	China
ZDD17670	PR 165-50	212.186	Cultivar	Brazil
ZDD07987	yooubian30	244.74	Cultivar	China
ZDD07993	TXHD	222.96	Landrace	China
WDD00257	Suwon 193??Shuiyuan193??	300.042	Cultivar	South korea
ZDD08013	FSHD-1	245.225	Landrace	China
ZDD08017	YQCD	142.212	Landrace	China
ZDD08092	LHHD	208.114	Landrace	China
ZDD08094	XHHD	216.337	Landrace	China
ZDD08101	LTWZHD	190.719	Landrace	China
ZDD08120	NDHMD	232.258	Landrace	China
ZDD10100	M044-1	241.762	Cultivar	unknown
ZDD08160	GJWDJY	195.493	Landrace	China
ZDD08166	XHXJY	227.32	Landrace	China
ZDD08190	YTXHD	270.288	Landrace	China
ZDD08213	XZDHD	205.261	Landrace	China
ZDD04604	TGX560-3D	290.371	Cultivar	Colombia
ZDD08214	YWHHD	181.056	Landrace	China
ZDD08230	DSDQD	172.872	Landrace	China
ZDD08237	DQPHD	214.829	Landrace	China
ZDD08238	CCLHD	293.018	Landrace	China
ZDD08250	DTXHD	250.992	Landrace	China
ZDD08251	DTXHD	202.966	Landrace	China
ZDD08257	XZDHD	219.492	Landrace	China
ZDD08321	ZYDHD	170.448	Landrace	China
ZDD08705	dahuangdou1	234.507	Landrace	China
ZDD08787	XBHD	210.887	Landrace	China
ZDD08812	dahuangdou	182.197	Landrace	China
ZDD08928	LSRBD	162.048	Landrace	China
ZDD08968	baidou	230.828	Landrace	China
ZDD09000	lvsedou	241.219	Landrace	China
ZDD09050	daqingdou	222.848	Landrace	China
ZDD09197	xiaoheidou	173.526	Landrace	China
ZDD09226	LYHD	160.52	Landrace	China
ZDD09301	heigundou	195.317	Landrace	China
PI547761	L73-105	275.103	Cultivar	USA
ZDD09351	heidou	182.247	Landrace	China
ZDD09484	xiaoheidou	164.774	Landrace	China
PI548512	Century	245.426	Cultivar	USA
ZDD09581	DLHD	151.713	Landrace	China
PI546375	Amcor 89	251.107	Cultivar	USA
ZDD09634	hongmeiddou<2>	246.533	Landrace	China
ZDD09660	hongmeiddou	226.687	Landrace	China
ZDD09696	THXD	213.456	Landrace	China
ZDD07489	G.maxN136	224.684	Cultivar	Russia
ZDD09735	huangheidou	181.174	Landrace	China
ZDD09773	niuyanjing	166.303	Landrace	China
ZDD09797	baogongdou	209.712	Landrace	China
WDD00626	PI196160	263.512	Cultivar	USA
ZDD09805	jingsidou	144.876	Landrace	China
ZDD09832	qingdou	189.657	Landrace	China
ZDD09834	cansidou	194.051	Landrace	China
ZDD09850	guilianbaidou	241.023	Landrace	China
ZDD10161	huangdou	257.878	Landrace	China
ZDD10167	bayuezha	142.536	Landrace	China
ZDD10186	ZSHD	185.095	Landrace	China
ZDD10204	laobaidou	211.108	Landrace	China
ZDD10217	LDBD	226.704	Landrace	China
PI548168	T116H	179.092	Cultivar	USA
ZDD10222	LPDD	264.18	Landrace	China
ZDD10248	Lvdadou	244.182	Landrace	China
ZDD10251	BDHD	248.146	Landrace	China
ZDD10254	SGTHD	205.968	Landrace	China
ZDD10261	YBHD	186.234	Landrace	China
ZDD10270	xiaoheidou	311.392	Landrace	China
ZDD10276	heiheidou	157.316	Landrace	China
ZDD10293	NWBHD	162.933	Landrace	China
ZDD10295	heidou	203.871	Landrace	China
ZDD10297	ZSHD	170.6	Landrace	China
ZDD10329	laoheidou	198.304	Landrace	China
ZDD10340	huaidou	186.97	Landrace	China
ZDD10342	jiangsedou	196.52	Landrace	China
ZDD10345	maidou	165.692	Landrace	China
ZDD10359	laoheidou	197.446	Landrace	China
ZDD10972	bayuezha	206.646	Landrace	China
ZDD10987	HPXHD	189.885	Landrace	China
ZDD10995	huanggundou	166.254	Landrace	China
ZDD11018	lvhuangdou	253.338	Landrace	China
ZDD11038	heidou	205.678	Landrace	China
ZDD11044	heigundou	273.774	Landrace	China
ZDD07809	PSB576	167.841	Cultivar	Russia
ZDD11085	maheidou	179.592	Landrace	China
ZDD11091	huohuangdou	158.18	Landrace	China
ZDD11092	youhuangdou	209.146	Landrace	China
ZDD03049	Manchu 2204	258.791	Cultivar	USA
ZDD18439	LSTHC	223.938	Landrace	China
ZDD18470	JZZHD	200.938	Landrace	China
ZDD18512	MZZXLHD	225	Landrace	China
ZDD18524	XTZMSD	161.841	Landrace	China
ZDD18527	niupihuang	190.29	Landrace	China
ZDD18847	jindou15	259.851	Cultivar	China
ZDD18856	jinpin19	255.045	Cultivar	China
WDD01944	Cloud	237.63	Cultivar	USA
ZDD18887	jindou19	243.142	Cultivar	China
ZDD18928	fendou31	257.392	Cultivar	China
ZDD18989	JYBD	239.052	Landrace	China
ZDD19085	maoyan	199.524	Landrace	China
ZDD19579	lvhuangdou	225.888	Landrace	China
ZDD23867	kefeng14	202.174	Cultivar	China
ZDD23877	zhonghuang14	210.26	Cultivar	China
ZDD03237	CA31	213.206	Cultivar	Canada
ZDD23883	zhonghuang20	217.13	Cultivar	China
ZDD23891	zhongdou27	186.643	Cultivar	China
ZDD23893	zhongpin661	258.928	Cultivar	China
ZDD06558	xindadou1	211.723		China
ZDD23910	jidou15	209.735	Cultivar	China
WDD02872	PSB575	157.744	Cultivar	Russia
ZDD23987	jindou21	202.781	Cultivar	China
ZDD23992	jindou28	254.994	Cultivar	China
ZDD24002	jindou25	224.446	Cultivar	China
ZDD24022	qihuang31??lu99-7??	242.456	Cultivar	China
ZDD24054	zheng98005	229.484	Cultivar	China
ZDD24065	xudou11	262.86	Cultivar	China
ZDD24101	wandou16	182.84	Cultivar	China
PI548510	Beeson	234.448	Cultivar	USA
ZDD24113	hedou2??MN413??	187.529	Cultivar	China
ZDD24626	kexin3	263.074	Cultivar	China
ZDD24636	zhonghuang35	262.879	Cultivar	China
ZDD12453	PI 468903	192.396	Cultivar	USA
ZDD24638	zhonghuang37	240.438	Cultivar	China
ZDD24685	jidou17	280.735	Cultivar	China
ZDD24724	jinda78	262.847	Cultivar	China
PI548608	Provar	219.44	Cultivar	USA
ZDD24734	shanning7	235.835	Cultivar	China
ZDD24757	puhai10	198.346	Cultivar	China
ZDD24759	pudou206	218.075	Cultivar	China
ZDD12688	an1498	264.955	--	China
汾豆78	fendou78	255.381	Cultivar	China
齐黄34	qihuang34	235.842	Cultivar	China
齐黄35	qihuang35	241.711	Cultivar	China
PI547816	L83-4387??ti??	256.598	Cultivar	USA
齐黄36	qihuang36	244.161	Cultivar	China
齐黄38	qihuang38	280.223	Cultivar	China
齐黄39	qihuang39	211.59	Cultivar	China
齐黄40	qihuang40	253.918	Cultivar	China
齐黄41	qihuang41	238.998	Cultivar	China
齐黄42	qihuang42	284.067	Cultivar	China
中黄68	zhonghuang68	274.219	Cultivar	China
中作09-560	zhongzuo09-560	235.375	Cultivar	China
ZDD06375	Z11-78-1	201.694	--	China
ZDD20652	Z11-256	267.184	--	China
WDD01954	6221-15	249.926	--	China
ZDD22793	Z11-245	265.777	--	China
PI417091	Z13-653-1	270.307	--	China
PI438498	Z13-630-15	274.88	--	China
PI399061	Z13-631-2	231.832	--	China
PI494182	Z13-642-4	232.14	--	China
PI200495	Z13-628-3	272.028	--	China
PI548256	T279	228.353	Cultivar	USA
PI43848913	Z13-631-7	262.38	--	China
PI84751	Z13-633-1	211.201	--	China
PI438342	Z13-653-6	218.306	--	China
ZDD24063	xudou9	194.056	Cultivar	China
ZDD24078	sidou288	187.646	Cultivar	China
皖豆33	wandou33	264.412	Cultivar	China
ZDD24847	TLYH	246.429	Cultivar	China
PI540556	Jack	260.552	Cultivar	USA
10QS225	zhexian4	256.482	Cultivar	China
ZDD23959	gandou5	278.534	Cultivar	China
14QS158(S)	zhongdou8	226.591	Cultivar	China
14QS184	zhexian5	232.991	Cultivar	China
13QS123	jindou19	227.398	Cultivar	China
ZDD01735	niumaohuang	216.108	Landrace	China
ZDD01761	yuandou	241.79	Landrace	China
ZDD01785	XLQD	227.498	Landrace	China
ZDD01797	2100512	277.576	Landrace	China
ZDD01804	2058874	243.592	Landrace	China
ZDD01818	bdjhd	183.687	Landrace	China
ZDD01841	HJHD	167.026	Landrace	China
ZDD01855	LTXHD	229.398	Landrace	China
ZDD01857	heidou	213.538	Landrace	China
PI87631-1	Vinton 81	239.495	Cultivar	USA
ZDD01858	heidou	243.546	Landrace	China
ZDD01861	SNXHD	160.29	Landrace	China
ZDD01876	PDHHD	229.472	Landrace	China
ZDD01884	XBHD	218.956	Landrace	China
ZDD01890	PDHHD	218.133	Landrace	China
ZDD01892	xiaoheidou	146.662	Landrace	China
ZDD01897	heidou	192.306	Landrace	China
PI547729	L67-153	219.419	Cultivar	USA
ZDD01898	heidou	184.324	Landrace	China
ZDD01909	heidou	205.566	Landrace	China
ZDD01922	heidou	227.838	Landrace	China
ZDD02571	MPPDH	222.728	Cultivar	China
ZDD02581	qihuang10	148.267	Cultivar	China
ZDD02615	yingxuan23	198.086	Cultivar	China
PI547786	L79-842	243.572	Cultivar	USA
ZDD02675	huangsili	230.31	Landrace	China
ZDD02694	qiyuemang	246.032	Landrace	China
ZDD02710	pingdinghuang	174.034	Landrace	China
ZDD02715	pingdinghuang	198.652	Landrace	China
PI437090	CA5	285.899	Cultivar	Canada
ZDD02826	pingdinghuang	227.414	Landrace	China
ZDD02830	yiwohou	166.503	Landrace	China
ZDD21907	Bayfield	244.966	Cultivar	Canada
ZDD02848	pingdinghuang	184.41	Landrace	China
ZDD02876	niumaohuang	204.493	Landrace	China
PI515960	Sharkey	196.812	Cultivar	USA
ZDD02881	yaojiaohuang	165.812	Landrace	China
ZDD02884	WSPDH	219.568	Landrace	China
ZDD02913	xiaomidou	196.076	Landrace	China
ZDD02925	DLFB	187.053	Landrace	China
ZDD02927	siliqing	221.852	Landrace	China
ZDD02936	jiangnanqing	205.119	Landrace	China
WDD01968	Harosoy	248.043	Cultivar	USA
ZDD02967	xiaoheidou	208.86	Landrace	China
ZDD02973	heidou	235.892	Landrace	China
ZDD03000	heijiazi	203.463	Landrace	China
ZDD03056	SLQHD	202.194	Landrace	China
ZDD03066	hongyoudou	272.462	Landrace	China
ZDD03068	hongmianddou	240.5	Landrace	China
PI511813	Twiggs	274.956	Cultivar	USA
ZDD03106	chadou	217.238	Landrace	China
ZDD03138	MQNMH	178.646	Landrace	China
ZDD03174	ZZXLHD	168.067	Landrace	China
ZDD03183	TXXLH	158.913	Landrace	China
WDD01486	Century-lx1.3	243.23	Cultivar	USA
ZDD03212	CHXTED	165.382	Landrace	China
ZDD03222	RNPDS	187.696	Landrace	China
ZDD03227	GSTED	187.292	Landrace	China
ZDD03229	XXPDSDD	170.779	Landrace	China
ZDD03232	XSXZH	191.079	Landrace	China
ZDD03257	NLTED	193.337	Landrace	China
ZDD03270	LBBJD	212.37	Landrace	China
ZDD03273	CLNMH	213.24	Landrace	China
ZDD03279	YYRTD	180.784	Landrace	China
ZDD03281	HCTED	208.71	Landrace	China
ZDD03286	LSTED	131.182	Landrace	China
ZDD03289	CCDZH	195.374	Landrace	China
ZDD03297	QYSD	177.241	Landrace	China
ZDD03321	SQPDS	214.728	Landrace	China
PI548540	Corsoy	226.726	Cultivar	USA
ZDD03371	LYDQD	185.062	Landrace	China
ZDD03443	NLXHD	177.222	Landrace	China
ZDD03458	SQGLZ	199.866	Landrace	China
ZDD03460	DFCYHD	190.008	Landrace	China
ZDD03481	YYCWHD	219.328	Landrace	China
ZDD03490	SQDZHD	239.498	Landrace	China
ZDD23881	Magnolid	287.407	Cultivar	USA
ZDD03515	GXHD	180.238	Landrace	China
ZDD03540	BAHPZJZ	215.366	Landrace	China
ZDD03555	HCCSD	216.815	Landrace	China
WDD01487	Century 23	278.194	Cultivar	USA
ZDD03614	baigundoou	171.934	Landrace	China
ZDD03638	DLHD	197.45	Landrace	China
ZDD03651	heidou	166.633	Landrace	China
ZDD03655	heidadou	248.168	Landrace	China
ZDD03663	xinong509	214.692	Landrace	China
ZDD03683	laoshupi	187.998	Landrace	China
ZDD03684	bayuezha	175.265	Landrace	China
PI591531	L89-2435	274.544	Cultivar	USA
ZDD03755	DHBHCJ	210.492	Landrace	China
ZDD03864	FXNMH	193.777	Landrace	China
ZDD03901	TSPDW	160.486	Landrace	China
WDD02148	Suzuhime	235.906	Cultivar	USA
ZDD03916	TSTED	197.973	Landrace	China
ZDD03947	PXRTZ	212.211	Landrace	China
ZDD03969	PXLYH	208.601	Landrace	China
ZDD03991	XYNZZ	237.588	Landrace	China
PI542712	Bryan	286.07	Cultivar	USA
ZDD04189	LSTED	244.473	Landrace	China
ZDD04275	TSDQD	255.078	Landrace	China
ZDD04314	HYQDD	244.182	Landrace	China
ZDD24632	Jan_02	217.697	Cultivar	Japan
ZDD05182	--	194.498	Landrace	China
ZDD05356	--	228.932	Landrace	China
ZDD05360	--	241.907	Landrace	China
ZDD08024	kefeng6	271.568	Cultivar	China
ZDD08371	huangdou	187.73	Landrace	China
WDD01253	--	141.812	Cultivar	Japan
ZDD08455	QJEH	209.676	Landrace	China
ZDD08460	heidou	251.048	Landrace	China
ZDD08483	heidou	219.778	Landrace	China
ZDD08487	daheiidou	242.586	Landrace	China
ZDD08488	daheidou	234.016	Landrace	China
ZDD08489	xiaoheidou	219.201	Landrace	China
PI534647	GR8836	231.867	Cultivar	USA
ZDD08493	heidou	243.366	Landrace	China
ZDD08494	xiaoheiidou	246.852	Landrace	China
ZDD08502	yuanheidou	245.894	Landrace	China
ZDD08505	SJQHD	234.152	Landrace	China
ZDD08510	daheidou	155.192	Landrace	China
ZDD08511	bayuemang	237.542	Landrace	China
ZDD08512	daheidou	191.972	Landrace	China
ZDD08515	xiaoheidou	158.73	Landrace	China
ZDD08537	jiangssedou	230.08	Landrace	China
ZDD08540	hongdou	217.204	Landrace	China
ZDD09882	LDEH	294.052	Cultivar	China
ZDD09895	YJWH	235.048	Cultivar	China
ZDD09929	pingdinghuang	221.634	Landrace	China
ZDD09941	xiaolanhua	260.632	Landrace	China
ZDD09985	yaojiaohuang	224.102	Landrace	China
ZDD24629	A2396	257.76	Cultivar	USA
ZDD10024	dadou	224.144	Landrace	China
ZDD10039	PWHD	229.28	Landrace	China
ZDD10057	chadou	158.166	Landrace	China
ZDD10076	tuziyan	248.518	Landrace	China
ZDD10084	ZFYH	211.58	Landrace	China
WDD01264	--	268.675	Cultivar	Japan
ZDD10132	yanyaodou	213.04	Landrace	China
ZDD10393	laoshupi	169.693	Landrace	China
ZDD10473	baiyoudou	195.63	Landrace	China
ZDD10567	niumaohuang	267.784	Landrace	China
PI548988	Pickett	208.66	Cultivar	USA
ZDD10572	NPHD	274.069	Landrace	China
ZDD10598	huanghuazao	272.086	Landrace	China
ZDD10615	laoshupi	219.271	Landrace	China
ZDD10665	bayuezha	204.427	Landrace	China
ZDD10722	HGHD	230.613	Landrace	China
ZDD10734	heidou	182.629	Landrace	China
ZDD10801	HPDD	232.944	Landrace	China
ZDD24657	Ohio	224.806	Cultivar	USA
ZDD10812	jianghuangdou	237.322	Landrace	China
ZDD10866	honghuangdou	220.18	Landrace	China
ZDD10899	laoyedou	234.276	Landrace	China
ZDD10901	hupidou	205.51	Landrace	China
ZDD11150	zhenzhuai	194.024	Landrace	China
ZDD11159	HLHD	222.707	Landrace	China
ZDD11183	honghuangdou	189.311	Landrace	China
ZDD11192	mahuangdou	252.458	Landrace	China
WDD01252	Tokachi nagaha	242.166	Cultivar	Japan
ZDD11235	SQDDD	230.644	Landrace	China
ZDD11340	HXQJD	219.718	Landrace	China
ZDD11342	SXBHC	189.606	Landrace	China
ZDD11343	THYGZ	210.907	Landrace	China
PI542769	Proto	214.802	Cultivar	USA
ZDD11384	qingdou	276.602	Landrace	China
ZDD11386	WYHD	236.464	Landrace	China
ZDD11395	MCBJK	232.53	Landrace	China
ZDD11396	CXDBK	280.946	Landrace	China
ZDD11401	YSDJK	238.261	Landrace	China
ZDD24651	Harwood	245.803	Cultivar	USA
ZDD11436	meng8206	245.51	Landrace	China
ZDD18558	huaheihhu	171.288	Landrace	China
ZDD18630	jidou4	218.11	Cultivar	China
ZDD18642	BSQXHD	235.366	Landrace	China
ZDD24655	C1640	306.381	Cultivar	USA
ZDD18645	huangdou	144.848	Landrace	China
ZDD18648	bairishu	224.959	Landrace	China
ZDD18655	huangdou	167.884	Landrace	China
ZDD18657	ZJGHD	266.08	Landrace	China
ZDD18672	XHHD	156.378	Landrace	China
WDD02917	PSB640	235.974	Cultivar	Russia
ZDD18741	qiingdou	265.598	Landrace	China
ZDD18745	qingdou	203.031	Landrace	China
ZDD19107	shuilangpi	241.742	Landrace	China
ZDD19144	qisiwa	220.579	Landrace	China
ZDD19191	baiijiazi	243.074	Landrace	China
WDD02880	CHESTNUT	166.58	Cultivar	Russia
ZDD19339	8588	222.544	Cultivar	China
ZDD19368	YHSH	343.072	Cultivar	China
ZDD19379	wei8640-112??ludou11??	236.799	Cultivar	China
ZDD19405	yudou11	224.545	Cultivar	China
ZH688	Altona	234.051	Cultivar	USA
ZDD19410	zheng492(yudou22)	224.851	Cultivar	China
ZDD19465	HLSP	177.602	Landrace	China
ZDD19642	yhhd	254.277	Landrace	China
ZDD19648	XZXDHD	223.524	Landrace	China
ZDD24640	DorchsoyB	243.728	Cultivar	USA
ZDD19714	chuxiu	212.283	Cultivar	China
ZDD19929	LHXFQ	283.062	Landrace	China
ZDD19963	XI19??wandou15??	235.32	Cultivar	China
ZDD20082	chapidou	229.74	Landrace	China
ZDD20238	quanjiaoqing	290.364	Landrace	China
ZDD20253	dashuangqing	264.843	Landrace	China
ZDD04373	XHMSZY	276.754	Landrace	China
PI547453	L63-2404	249.272	Cultivar	USA
ZDD04382	DYBHSBD	181.006	Landrace	China
ZDD04395	RGJJS	236.261	Landrace	China
ZDD04398	LHHMQJ	166.429	Landrace	China
ZDD04437	DTDHP	251.815	Landrace	China
ZDD04440	NTHYGZ	291.906	Landrace	China
ZDD05493	WCLYB	266.052	Landrace	China
WDD03005	Tousan 83	265.239	Cultivar	Japan
ZDD05495	TMNMH	236.927	Landrace	China
ZDD05496	leibadou	243.488	Landrace	China
ZDD05941	LXTPD	220.691	Landrace	China
ZDD05979	wuyuebaai	257.331	Landrace	China
ZDD05989	wuyuebai	251.413	Landrace	China
ZDD06021	qingpidou	263.18	Landrace	China
WDD02303	M044	236.666	Cultivar	USA
ZDD06450	YGZHD	197.897	Landrace	China
ZDD06514	xiangdou3	190.185	Cultivar	China
ZDD11569	HPHD	235.259	Landrace	China
ZDD11575	huasedou	242.426	Landrace	China
ZDD12331	xiaobaimao	263.097	Landrace	China
ZDD23895	CA26	217.773	Cultivar	Canada
ZDD12353	huangmaomao	270.064	Landrace	China
ZDD12436	BZTKD2	205.684	Landrace	China
ZDD12463	LSDD	205.848	Landrace	China
ZDD09884	TBD	289.132	Cultivar	USA
ZDD12479	YCBYH1	190.7	Landrace	China
ZDD12500	JLGJYH	218.641	Landrace	China
ZDD12529	PXDSJD	256.348	Landrace	China
ZDD19105	M045	270.436	Cultivar	USA
ZDD12575	BXJDH	238.721	Landrace	China
ZDD12668	QSHKZ2	210.866	Landrace	China
ZDD12680	JWQSD	240.367	Landrace	China
ZDD12746	SCQPD	215.502	Landrace	China
ZDD12753	PXLYH	232.583	Landrace	China
ZDD12801	CQHD	205.287	Landrace	China
ZDD12805	LCDHD	235.392	Landrace	China
ZDD12825	ZJHHD	226.495	Landrace	China
ZP661	Tousan kei 5	226.313	Cultivar	USA
ZDD12828	SNFTJSD	203.602	Landrace	China
ZDD12830	WLBJD	247.265	Landrace	China
ZDD12832	NTNBD	234.81	Landrace	China
ZDD12836	SFLSD	271.698	Landrace	China
ZDD12944	baimaodou-2	223.617	Landrace	China
ZDD12990	DBSD	225.949	Landrace	China
ZDD13030	hongmaodou	183.396	Landrace	China
ZDD13117	baojiaohuang	239.078	Landrace	China
ZDD13122	HQHD	239.66	Landrace	China
ZDD13135	qingpidoou	227.797	Landrace	China
PI548645	Pharaoh	256.446	Cultivar	USA
ZDD13149	qingpidou	274.252	Landrace	China
ZDD13152	daqingdou	197.136	Landrace	China
ZDD13197	honghuangdou	164.705	Landrace	China
ZDD13840	zhechun2	243.647	Landrace	China
ZDD13849	zidou	174.8	Landrace	China
ZDD14221	XLWYD	226.749	Landrace	China
ZDD14227	JXLYB	165.883	Landrace	China
ZDD24646	Soja 398180	167.678	Cultivar	Germany
ZDD14232	huangdou	232.343	Landrace	China
ZDD14267	chunhuidou	240.82	Landrace	China
ZDD14586	YXHD	247.542	Landrace	China
ZDD14597	LYHPD	200.658	Landrace	China
ZDD20001	bendihuang	240.834	Landrace	China
WDD01215	Saikai 20	187.468	Cultivar	Japan
ZDD20005	GCNMH	232.191	Landrace	China
ZDD20022	liuyuebao	236.145	Landrace	China
ZDD20037	gaoganhei	229.946	Landrace	China
ZDD20666	xidou3	268.419	Cultivar	China
ZDD20709	dahuangmao	239.934	Landrace	China
ZDD20713	BDHD	227.114	Landrace	China
WDD01267	--	236.8	Cultivar	Japan
ZDD20727	heidouzi	208.462	Landrace	China
ZDD20731	hualianba	209.11	Landrace	China
ZDD20857	WXHD	258.209	Landrace	China
ZDD20886	nanchongdou	212.661	Landrace	China
ZDD20938	PJLYH-2	193.562	Landrace	China
ZDD21005	FSWZD-1	244.982	Landrace	China
ZDD21030	PSHKZ-3	206.171	Landrace	China
ZDD21053	DLLSZ	235.55	Landrace	China
ZDD21141	AYQPD	200.668	Landrace	China
ZDD23882	AGS162	230.009	Cultivar	USA
ZDD21165	KXHZD	195.725	Landrace	China
ZDD21171	PXHPD	208.446	Landrace	China
ZDD21175	YYDXD	226.675	Landrace	China
ZDD21178	QJHD	235.257	Landrace	China
ZDD21208	zhechun3	256.034	Cultivar	China
ZDD21237	jiangxidou	291.164	Landrace	China
ZDD21238	JYBM	274.418	Landrace	China
ZDD21288	qingdou	269.356	Landrace	China
ZDD23896	Chustnut	204.142	Cultivar	USA
ZDD21846	heidou	195.071	Landrace	China
ZDD21852	JACD	236.613	Landrace	China
ZDD22030	GQHD2	239.416	Landrace	China
ZDD22036	DAZPD	222.544	Landrace	China
ZDD06354	gutiandou	253.466	Landrace	China
ZDD06361	dapudou	248.704	Landrace	China
ZDD06377	XMTZD	236.42	Landrace	China
PI548506	Amsoy	232.418	Cultivar	USA
ZDD06553	baimaodou	230.636	Landrace	China
ZDD06573	heikedou	252.18	Landrace	China
ZDD06595	maojihui	302.977	Landrace	China
ZDD23885	Maple arrow	286.03	Cultivar	Canada
ZDD06600	baimaodou	264.418	Landrace	China
ZDD06625	EYZHD	244.704	Landrace	China
ZDD06630	dahuangdou	215.61	Landrace	China
ZDD06638	baishuidou	311.654	Landrace	China
ZDD06645	douyadou	231.296	Landrace	China
ZDD06646	qichuandou	238.185	Landrace	China
ZDD06669	LYZHD	222.575	Landrace	China
ZDD06677	daqingdou	226.872	Landrace	China
ZDD06745	hualiandou	162.534	Landrace	China
ZDD06750	JXZHD	265.268	Landrace	China
ZDD06753	liangshuidou	253.511	Landrace	China
ZDD14092	jinpengdou	289.544	Landrace	China
WDD00803	Riben54(Aizhixian)	219.852	Cultivar	Japan
ZDD14182	huamaodou	269.159	Landrace	China
ZDD08033	wanhuangdou-2	292.086	--	China
ZDD14911	xihuangdou-9	238.478	Landrace	China
ZDD14917	xihuangdou-15	265.637	Landrace	China
WDD02117	xihuangdou-15	313.196	--	China
ZDD14981	DBSD-2	246.294	Landrace	China
ZDD15031	gunshanzhu	217.104	Landrace	China
WDD01975	PI82295	240.011	Cultivar	USA
ZDD15144	QYZHD-1	232.947	Landrace	China
ZDD15213	DBSD	259.544	Landrace	China
ZDD15285	bayuezao-2	234.685	Landrace	China
ZDD15353	huangpidou	251.058	Landrace	China
ZDD15399	huangmaodou-3	264.375	Landrace	China
ZDD15474	baoguhuang-8	212.219	Landrace	China
ZDD15577	bayuehuang	229.079	Landrace	China
ZDD15621	chadou	237.082	Landrace	China
WDD03036	PI80828-1	255.768	Cultivar	USA
ZDD15624	zaojiaodou	228.815	Landrace	China
ZDD16664	XNHD	217.648	Landrace	China
ZDD16700	HYXLH	192.843	Landrace	China
ZDD16740	pohuang	160.958	Landrace	China
ZDD16775	LDQD	191.716	Landrace	China
ZDD16816	CSHD	227.613	Landrace	China
ZDD16837	QHHD	205.022	Landrace	China
WDD02109	BRS 155	287.855	Cultivar	Brazil
ZDD16902	LCHD	206.609	Landrace	China
ZDD16914	TLPTZHD	214.262	Landrace	China
ZDD16971	LSMD	175.339	Landrace	China
ZDD16985	heidou	164.07	Landrace	China
ZDD17657	TWEH	236.071	Landrace	China
NO 11	BRS 156	230.163	Cultivar	Brazil
ZDD22166	YSHD	238.659	Landrace	China
ZDD22191	EPQD	291.804	Landrace	China
ZDD22201	TPHD	199.863	Landrace	China
ZDD22202	HXDGW	268.07	Landrace	China
ZDD22226	wubihuang	273.651	Landrace	China
ZDD22481	121	237.391	Landrace	China
ZDD24126	gongdou10	200.624	Cultivar	China
NO.13	Embrapa 58	235.236	Cultivar	Brazil
ZDD24145	taiwan75??Ryokkoh 75??	261.558	Cultivar	China
ZDD24157	quxian1	274.146	Cultivar	China
ZDD24160	fudou310	193.226	Cultivar	China
ZDD24194	xiangchundou10	259.518	Cultivar	China
ZDD24800	nannong99-10	253.747	Cultivar	China
ZDD24823	fudou9765	249.291	Cultivar	China
WDD01808	BRS 132	232.155	Cultivar	Brazil
ZDD24856	chuandou4	211.664	Cultivar	China
ZDD24883	nandou12	184.234	Cultivar	China
ZDD25115	zhexiandou2	225.216	Cultivar	China
ZDD25146	gandou2	249.378	Cultivar	China
PI631157	D96-1217	260.468	Cultivar	USA
ZDD25273	guizao1	251.733	Cultivar	China
ZDD18394	kefeng1	249.13	Cultivar	China
皖豆35	wandou35	211.413	Cultivar	China
ZDD24801	nannong99-6	226.819	Cultivar	China
PI548501	Wilkin	239.125	Cultivar	USA
ZDD25282	dian86-5	208.554	Cultivar	China
ZDD25129	quxian3	226.46	Cultivar	China
ZDD25258	huachun2	256.493	Cultivar	China
13QS233	quandou7	206.428	Cultivar	China
PI615585	Sargent	241.751	Cultivar	USA
13QS242	huaxia9	222.101	Cultivar	China
华夏1号	huaxia1	276.882	Cultivar	China
14QS174(S)	diandou7	287.88	Cultivar	China
ZDD25213	xiangchundou26	268.474	Cultivar	China
ZDD04461	chunhua5	270.397	Cultivar	China
ZDD04478	JRXZH	233.798	Landrace	China
ZDD04572	WJWYNMH	232.419	Landrace	China
ZDD04591	TCHMDY	230.009	Landrace	China
WDD02802	PSB471	207.639	Cultivar	Russia
ZDD04644	HACYD1	275.624	Landrace	China
ZDD04653	RGCYTEB	241.019	Landrace	China
ZDD04723	JTQZ	251.087	Landrace	China
ZDD04739	YXZHD	263.32	Landrace	China
PI635039	S99-3181	205.871	Cultivar	USA
ZDD04799	NTLHD	297.287	Landrace	China
ZDD04834	RDWLHDJ	265.165	Landrace	China
ZDD04856	JYHD	249.326	Landrace	China
ZDD04864	NJJSD	248.524	Landrace	China
ZDD04870	SZDHD	240.892	Landrace	China
WDD02262	Kunitz??ti)	251.981	Cultivar	USA
ZDD05449	qingpi	230.144	Landrace	China
ZDD05451	daqingdou	263.298	Landrace	China
ZDD05456	qingpidou	221.102	Landrace	China
ZDD05476	FXSDH	260.938	Landrace	China
ZDD05504	edou2	210.736	Cultivar	China
ZDD05513	TMDZH	228.908	Landrace	China
WDD01577	L81-4590??ti??	257.286	Cultivar	USA
ZDD05514	XYBYZ	220.851	Landrace	China
ZDD05525	HPBYZ	212.194	Landrace	China
ZDD05542	SZYHD	258.877	Landrace	China
ZDD05572	jinghuang35yi	229.852	Landrace	China
ZDD05597	XNDHDY	237.546	Landrace	China
ZDD05682	WHYJM	253.904	Landrace	China
ZDD05711	xiaogandou	223.118	Landrace	China
ZDD05731	YSDLH	264.542	Landrace	China
ZDD05735	HCHZM	213.718	Landrace	China
ZDD05739	HPSZB	268.068	Landrace	China
ZDD05845	JMSHZ	287.648	Landrace	China
ZDD05879	houzimao	222.331	Landrace	China
ZDD05883	ALHHD	261.55	Landrace	China
PI547879	L87-0482	259.623	Cultivar	USA
ZDD05905	TSDLJPD	303.89	Landrace	China
ZDD05921	JSBAD	221.201	Landrace	China
ZDD06039	xiangzhudou	274.582	Landrace	China
ZDD06048	youdou	267.194	Landrace	China
ZDD06066	cudou	234.498	Landrace	China
ZDD06067	cudou	291.532	Landrace	China
ZDD06094	bayuebai	237.928	Landrace	China
ZDD06101	jiuyuebai	214.874	Landrace	China
ZDD06116	liuyuebai	307.189	Landrace	China
ZDD06142	shanbaidou	238.719	Landrace	China
ZDD06145	huangdou	258.515	Landrace	China
ZDD06154	fushendou	287.318	Landrace	China
ZDD06194	qingdou	315.162	Landrace	China
ZDD06195	douqing	328.934	Landrace	China
ZDD06217	QPQR	215.599	Landrace	China
ZDD06233	jiuyueba	317.012	Landrace	China
ZDD06236	qingkedou	280.454	Landrace	China
ZDD06256	qingpidou	296.598	Landrace	China
ZDD06270	heidadou	175.001	Landrace	China
ZDD06271	wudadou	255.4	Landrace	China
ZDD06461	SRBYB	220.487	Landrace	China
ZDD06464	HFMYW	244.657	Landrace	China
ZDD06475	YTQPD	206.832	Landrace	China
ZDD06763	LCSYH	255.62	Landrace	China
ZDD11306	XHMJDJ	257.9	Landrace	China
ZDD11453	xinliuqing	257.227	Cultivar	China
ZDD11519	zaohongdou	262.258	Landrace	China
ZDD11523	youhuidou	225.054	Landrace	China
NO.16	Pin-din-guan	233.871	Cultivar	USA
ZDD11586	82-16	228.503	Cultivar	China
ZDD11588	74-424	252.643	Cultivar	China
ZDD11638	jingdou26	239.639	Landrace	China
NO.17	FUN-ZHUN/g	261.3	Cultivar	Russia
ZDD11703	SGHD	223.456	Landrace	China
ZDD11753	nidouzi	244.106	Landrace	China
ZDD11762	houweilie2	225.983	Landrace	China
ZDD11866	CHDD1	243.75	Landrace	China
ZDD11951	SZBHD	264.486	Landrace	China
ZDD12017	GSNMH	271.143	Landrace	China
ZDD12023	chihuangdou1	234.198	Landrace	China
ZDD12121	jiuyuehan	231.183	Landrace	China
ZDD12136	danidou1	215.766	Landrace	China
ZDD12189	heihuangdou	252.83	Landrace	China
ZDD12212	heidadou	232.122	Landrace	China
ZDD12237	heinidou	236.706	Landrace	China
ZDD12257	lvkedou	265.499	Landrace	China
ZDD12262	zaohuangdou	262.706	Landrace	China
ZDD12267	jiuyuebao	255.905	Landrace	China
ZDD12322	huameidou	182.702	Landrace	China
ZDD12325	daimidou2	229.93	Landrace	China
ZDD12327	zhuanjinlou	229.716	Landrace	China
ZDD12386	dahuadou	218.522	Landrace	China
ZDD12395	bayuehuang	242.983	Landrace	China
ZDD12400	shiyuehuang	250.532	Landrace	China
ZDD12403	huangbaike	247.458	Landrace	China
ZDD12407	ZJLHD	248.284	Landrace	China
PI547862	L83-570	243.945	Cultivar	USA
ZDD12845	JGHLJWD	196.749	Landrace	China
ZDD12847	THHD	205.023	Landrace	China
ZDD12862	XDHMD2	202.788	Landrace	China
ZDD12864	CQJYH	239.461	Landrace	China
ZDD12890	NCXHD	227.35	Landrace	China
ZDD12896	PXLD	234.613	Landrace	China
ZDD12903	MSLPD	230.023	Landrace	China
ZDD12908	QLYJHD	198.244	Landrace	China
ZDD12910	HYBLXHD	254.481	Landrace	China
PI548974	Bedford	240.57	Cultivar	USA
ZDD13209	CNZD-2	213.437	Landrace	China
ZDD13241	laoyingbu	227.575	Landrace	China
ZDD13310	quanshuidou	253.564	Landrace	China
ZDD13321	liuyuehuang	232.956	Landrace	China
ZDD13329	GGXDD	236.186	Landrace	China
ZDD13409	baishuidou	253.673	Landrace	China
ZDD13441	zaohuangdou-4	237.427	Landrace	China
ZDD13560	BMZDZ	276.119	Landrace	China
ZDD13590	touxindou	251.522	Landrace	China
ZDD13598	zaohuangdou-2	234.345	Landrace	China
ZDD13636	lvdouzi	226.78	Landrace	China
ZDD13646	qingpidou	206.751	Landrace	China
ZDD13665	gaoshandou	278.758	Landrace	China
ZDD13666	lvlanzi	250.202	Landrace	China
ZDD13689	heidouzi	219.611	Landrace	China
ZDD13693	xiaoheidou	248.683	Landrace	China
ZDD13696	heiyaodou	235.18	Landrace	China
ZDD13802	luoshi-1	233.073	Landrace	China
ZDD13810	HSCD	290.59	Landrace	China
ZDD13815	BZJSD	263.824	Landrace	China
ZDD13821	huadadou	199.532	Landrace	China
ZDD13826	hualiandou	266.049	Landrace	China
ZDD13908	qingdou	232.258	Landrace	China
ZDD14286	WHDD	186.272	Landrace	China
ZDD14289	liuyuedou	276.652	Landrace	China
ZDD14304	HPTD	255.565	Landrace	China
PI540551	Hobbit	256.897	Cultivar	USA
ZDD14319	sumaozuan	245.269	Landrace	China
ZDD14320	tiandou	260.034	Landrace	China
ZDD14331	bayuehuang	251.777	Landrace	China
ZDD14389	HPDD	256.258	Landrace	China
ZDD14394	maoyandou	251.312	Landrace	China
PI612157	Prichard	225.786	Cultivar	USA
ZDD14615	SMDBD	226.23	Landrace	China
ZDD14624	QJZHD	205.645	Landrace	China
ZDD14653	JSHD	237.875	Landrace	China
ZDD14659	HNHD	249.833	Landrace	China
WDD01974	G.max-46	232.587	Cultivar	Russia
ZDD14663	SNBYH<YI>	226.681	Landrace	China
ZDD14672	YXBYH	242.214	Landrace	China
ZDD14683	LXMCD	205.364	Landrace	China
ZDD14709	QPQD	223.889	Landrace	China
ZDD14729	LSHPD	262.939	Landrace	China
PI548971	Howard	238.675	Cultivar	USA
ZDD14731	XHHD	265.475	Landrace	China
ZDD14739	JSDQD	216.442	Landrace	China
ZDD14742	BJCHD	260.275	Landrace	China
ZDD14750	SSHND	268.406	Landrace	China
ZDD14835	AJHD-1	272.048	Landrace	China
ZDD15674	zaohuangdou-7	192.752	Landrace	China
ZDD15708	liuyuehuang-3	215.49	Landrace	China
ZDD15733	baidouzi	241.472	Landrace	China
ZDD15737	HPDD	214.408	Landrace	China
ZDD15773	lvpidou	250.661	Landrace	China
PI553047	Gordon	211.646	Cultivar	USA
ZDD15808	xiaohuangdou	219.366	Landrace	China
ZDD16033	liuyuemang-3	215.779	Landrace	China
ZDD16052	liuyuemang	229.141	Landrace	China
ZDD16390	liulanzi	237.97	Landrace	China
ZDD16436	lvpidou-2	230.39	Landrace	China
WDD01871	T219H	214.882	Cultivar	USA
ZDD16521	QPHD	275.699	Landrace	China
ZDD16611	zongzidou-5	247.701	Landrace	China
ZDD16617	huangdouzi-4	245.017	Landrace	China
ZDD16623	zongzidou	246.083	Landrace	China
ZDD16628	QHZD-15	248.679	Landrace	China
ZDD16859	YXHD	223.363	Landrace	China
ZDD16866	HZDHD	205.563	Landrace	China
ZDD16869	yigongbao	165.794	Landrace	China
ZDD16871	FSXHD	154.528	Landrace	China
PI587185	Probst	216.879	Cultivar	USA
ZDD16872	chunheidou	223.725	Landrace	China
ZDD16874	HKWD	144.783	Landrace	China
ZDD16876	ADXHD	189.173	Landrace	China
ZDD17010	STCD	247.639	Landrace	China
ZDD17011	banjindou	246.866	Landrace	China
ZDD17021	LCHD	158.29	Landrace	China
ZDD17022	77-27	226.738	Landrace	China
ZDD17042	HHBYH	236.948	Landrace	China
ZDD17044	FSBYH	219.189	Landrace	China
ZDD17074	XKHD	226.004	Landrace	China
PI583835	Mercury	246.443	Cultivar	USA
ZDD17075	LLLHHD	191.702	Landrace	China
ZDD17113	LWPGHD	187.039	Landrace	China
ZDD17143	NMHYBTHD	187.72	Landrace	China
ZDD17153	shiyueqing	212.844	Landrace	China
ZDD17157	lvpihuang	220.708	Landrace	China
ZDD17189	GJHD	211.42	Landrace	China
ZDD17226	SCHD	224.016	Landrace	China
ZDD17227	shiyahuang	237.389	Landrace	China
ZDD17233	MSRFHD	175.086	Landrace	China
PI543794	Delsoy4900	225.714	Cultivar	USA
ZDD17256	XSHD	181.408	Landrace	China
ZDD17283	QHDD	269.059	Landrace	China
ZDD17293	dabaidou	197.977	Landrace	China
ZDD17305	XDHD	240.225	Landrace	China
ZDD17306	liuyuehuang	240.663	Landrace	China
ZDD17353	sijidou	213.109	Landrace	China
ZDD17361	dadou	247.285	Landrace	China
ZDD17369	dongdadou	208.648	Landrace	China
ZDD17375	huangdou	260.899	Landrace	China
PI547860	L82-1858	257.045	Cultivar	USA
ZDD17385	badaidou	208.951	Landrace	China
ZDD17398	huanglidou	237.762	Landrace	China
ZDD17403	dahuangdou	219.055	Landrace	China
ZDD17418	xihuangdou	206.457	Landrace	China
ZDD17433	dalvdou	275.514	Landrace	China
ZDD17496	heidou	226.333	Landrace	China
ZDD17508	xiaoheidou	212.383	Landrace	China
ZDD17520	heihuangdou	277.539	Landrace	China
PI547857	L81-4420	222.694	Cultivar	USA
ZDD17542	xiaoheidou	222.25	Landrace	China
ZDD17593	BSDD	224.626	Landrace	China
ZDD17598	hupidou	227.7	Landrace	China
ZDD17606	hupidou	268.959	Landrace	China
ZDD17622	MLZCD	256.95	Landrace	China
ZDD19733	jiulixiang	298.831	Landrace	China
ZDD19804	LYPPF	259.716	Landrace	China
PI547866	L83-4744	246.874	Cultivar	USA
ZDD20110	bayuehuang	224.933	Landrace	China
ZDD20127	guanghuang	247.46	Landrace	China
ZDD20165	jiuyuemang	191.648	Landrace	China
ZDD20186	bayuehuang	311.034	Landrace	China
ZDD20245	fengpiqing	246.548	Landrace	China
ZDD20303	CLHD	224.35	Landrace	China
ZDD20332	weiguangqing	274.052	Landrace	China
ZDD20340	LRHPD	237.282	Landrace	China
ZDD20348	edou4	200.171	Landrace	China
ZDD20387	84-70	230.52	Landrace	China
ZDD20441	zhongdou14	212.965	Cultivar	China
ZDD20453	niukenzhuang	213.17	Landrace	China
WDD01948	BC-14-1-3	309.13	Cultivar	Canada
ZDD20508	bayuezha	207.549	Landrace	China
ZDD20532	XKHD	178.194	Landrace	China
ZDD20590	qiyuehuang	302.99	Landrace	China
ZDD20635	wuhuangdou	262.676	Landrace	China
ZDD20642	nibadou	227.06	Landrace	China
WDD00949	CN 344	233.713	Cultivar	USA
ZDD20736	baimaohuang	259.86	Landrace	China
ZDD20752	shiyuehuang	228.632	Landrace	China
ZDD20754	xiaobaidou	238.359	Landrace	China
ZDD21298	xiaoqingdou	218.79	Landrace	China
ZDD21528	BHHP	317.921	Landrace	China
ZDD21538	HPTGD??1	205.756	Landrace	China
ZDD21543	xiaohuangdou	205.898	Landrace	China
ZDD21562	guhuangdou??4	281.429	Landrace	China
ZDD21598	xiaohuangdou??2	203.572	Landrace	China
PI522236	Thomas	230.298	Cultivar	USA
ZDD21672	bayuehuang??1	206.89	Landrace	China
ZDD21692	xiadongdou	277.137	Landrace	China
ZDD21704	ZZQPD??1	305.678	Landrace	China
ZDD21732	caipidou	263.063	Landrace	China
ZDD21781	HPDD	246.798	Landrace	China
ZDD21787	FXWDZ	179.813	Landrace	China
ZDD22079	QSBYH	257.093	Landrace	China
ZDD22094	CXHPD1	252.726	Landrace	China
ZDD22097	HYQPD	223.967	Landrace	China
ZDD22104	XQHD	202.473	Landrace	China
WDD00590	Buckshot723	257.096	Cultivar	USA
ZDD22118	JCXHD	212.487	Landrace	China
ZDD22123	ZHDHD	277.658	Landrace	China
ZDD22126	MLHD	216.753	Landrace	China
ZDD22127	YZHD	224.616	Landrace	China
ZDD22233	QTHD	174.209	Landrace	China
ZDD22234	DLQPD??1	293.142	Landrace	China
ZDD22243	lanrendou??4	162.202	Landrace	China
ZDD22252	binyanghuangdou1	263.55	Landrace	China
ZDD22318	LTBYH	241.076	Landrace	China
PI543857	Gnome85	254.765	Cultivar	USA
ZDD22344	TWDQD1	247.815	Landrace	China
ZDD22508	liuyuehuang	288.024	Landrace	China
ZDD22532	xiaolvdou	244.672	Landrace	China
ZDD22553	xiaoheidou	251.413	Landrace	China
ZDD22557	HPDD	234.8	Landrace	China
ZDD22581	hupidou	252.984	Landrace	China
ZDD06282	zeiwuyao	243.957	Landrace	China
ZDD06290	dalidou	260.795	Landrace	China
WDD02914	2849	250.596	Cultivar	Russia
ZDD06310	baimaojian	233.142	Landrace	China
ZDD06322	daqingdou	355.38	Landrace	China
ZDD06347	tiangengdou	240.479	Landrace	China
ZDD06350	maliaodou	225.95	Landrace	China
ZDD06410	ZAQDD	205.246	Landrace	China
ZDD06418	NHHHQ	300.226	Landrace	China
ZDD06426	CTGJHHQ	267.523	Landrace	China
ZDD06444	ZPQRW	241.165	Landrace	China
PI547551	L72-1879	239.226	Cultivar	USA
ZDD06449	LYHLS	237.796	Landrace	China
ZDD06494	shaxindou	361.072	Landrace	China
ZDD06531	huangdou2	260.104	Landrace	China
ZDD06543	hongzhudou	256.246	Landrace	China
ZDD06814	GCQPD	220.574	Landrace	China
ZDD13947	WGMD	261.093	Landrace	China
ZDD14026	qingpidou	244.864	Landrace	China
ZDD14052	qiulibai	307.134	Landrace	China
WDD00586	Williams79	242.059	Cultivar	USA
ZDD14055	huashengdou	274.196	Landrace	China
ZDD14190	baiqiu1	178.042	Cultivar	China
ZDD14192	PNCGSD	270.682	Landrace	China
ZDD14397	nidou	244.288	Landrace	China
ZDD14401	wanhuangdou	205.265	Landrace	China
ZDD14407	GABYH	252.345	Landrace	China
ZDD14409	dahuangzhu	239.09	Landrace	China
ZDD14436	nidou	123.208	Landrace	China
ZDD14438	qingpidou	302.808	Landrace	China
WDD00587	Williams82	219.262	Cultivar	USA
ZDD14472	tiezidou	219.83	Landrace	China
ZDD14476	chadou	242.846	Landrace	China
ZDD14767	YZHGD	204.878	Landrace	China
ZDD14780	HYND	170.479	Landrace	China
ZDD14782	CSND	163.568	Landrace	China
ZDD14783	ASND??	175.094	Landrace	China
ZDD17640	XZDD5	250.419	Landrace	China
ZDD17654	XZDD18	223.204	Landrace	China
NO 23	SRE-D-14A	208.072	Cultivar	AVRDC
ZDD21347	dalidou	178.718	Landrace	China
ZDD21366	LXSD	208.146	Landrace	China
ZDD21387	MXDD	266.449	Landrace	China
ZDD21396	HNHD	313.717	Landrace	China
ZDD21431	LXNDQD	275.492	Landrace	China
ZDD21464	HCQD	263.818	Landrace	China
ZDD21472	HZHD	252.923	Landrace	China
ZDD21855	HTYD	314.165	Landrace	China
ZDD21920	JSDLCD	259.171	Landrace	China
ZDD23873	zhonghuang10	192.768	Cultivar	China
NO 24	dongze11	235.08	--	China
中黄688	zhonghuang688	276.941	Cultivar	China
WDD01608	heihe21	278.078	--	China
ZDD23625	heihe23	261.998	Cultivar	China
ZDD23629	heihe27	257.866	Cultivar	China
PI546373	Hobbit87	249.432	Cultivar	USA
WDD00585	Williams	258.113	Cultivar	USA
WDD02263	PI90763	219.97	Cultivar	USA
PI595753	Odell	243.973	Cultivar	USA
ZDD00610	niumaohuang	250.026	Landrace	China
ZDD00603	CCMCJ	219.436	Landrace	China
ZDD00021	heinong26	255.447	Cultivar	China
ZDD00753	baipidou	221.787	Landrace	China
ZDD00838	xiaolihuang	224.994	Landrace	China
ZDD00898	mancangjin	215.857	Landrace	China
ZDD00921	tianedan	225.151	Landrace	China
ZDD01421	LSTHC	257.383	Landrace	China
ZDD01169	niumaohuang	205.755	Landrace	China
ZDD01458	bailimo	160.098	Landrace	China
ZDD01402	daliheidou	234.394	Landrace	China
ZDD00294	qingdou	237.686	Landrace	China
ZDD14218	huangdou	221.518	Landrace	China
ZDD02626	shengli3	262.283	Landrace	China
ZDD02651	bayuemang	202.984	Landrace	China
ZDD02736	baihuacao	214.214	Landrace	China
ZDD02764	siliyuan	178.92	Landrace	China
ZDD02891	dahuangdou	270.72	Landrace	China
ZDD03026	pingdinghei	151.322	Landrace	China
ZDD03230	FCCHD	217.646	Landrace	China
ZDD03293	MYNMH	243.675	Landrace	China
ZDD08352	BDDHD	191.449	Landrace	China
ZDD08472	heidou	249.464	Landrace	China
PI547403	L60-246(Clark63)	238.357	Cultivar	USA
ZDD11226	GYHBH	217.649	Landrace	China
ZDD19131	maodou	237.402	Landrace	China
ZDD02990	ELHD	260.71	Landrace	China
ZDD18714	huangdou	171.064	Landrace	China
ZDD07359	SYZHD	229.715	Landrace	China
ZDD07580	BCMSD	204.394	Landrace	China
ZDD00854	jinzhou4-1	230.771	Cultivar	China
ZDD18080	kai8157-3-3-1	266.409	Cultivar	China
ZDD05502	nidou	212.874	Landrace	China
ZDD14228	wuyuehuang	155.828	Landrace	China
ZDD17000	xiaoheidou	216.335	Landrace	China
ZDD08146	BSFHD	219.102	Landrace	China
ZDD09168	xiaoheidou	213.202	Landrace	China
PI548547	Cutler	244.899	Cultivar	USA
ZDD09279	xiaoheidou	227.209	Landrace	China
ZDD10252	xiaoheidou	235.782	Landrace	China
ZDD18870	dongshan69	214.769	Cultivar	China
ZDD01716	ZZTHD	199.971	Landrace	China
ZDD18832	XLTCD	186.418	Landrace	China
ZDD23040	jidou12	206.504	Cultivar	China
ZDD08650	huangdou<2>	237.422	Landrace	China
ZDD00772	silihuang	219.642	Landrace	China
ZDD01489	yushidou	225.39	Landrace	China
ZDD22985	qingpihuang	201.678	Cultivar	China
ZDD07217	jilin20	265.028	Cultivar	China
ZDD07395	DLKS	251.213	Landrace	China
ZDD07610	JSCMCD	224.622	Landrace	China
PI547439	L67-3479	246.852	Cultivar	uSA
ZDD02662	pidinghuang	189.388	Landrace	China
ZDD02673	qitugu	256.39	Landrace	China
ZDD02723	pidinghuang	226.176	Landrace	China
ZDD02731	pingdinghuang	259.942	Landrace	China
ZDD03013	NJQDHD	229.312	Landrace	China
ZDD10060	chadou	261.674	Landrace	China
ZDD15357	dahuangdou-1	231.507	Landrace	China
ZDD01612	tueryan	211.5	Landrace	China
ZDD03428	LNHJHDD	218.416	Landrace	China
ZDD03570	XYYYD	177.39	Landrace	China
ZDD04283	yiGYLYHY	261.173	Landrace	China
ZDD18632	jidou7	296.086	Cultivar	China
ZDD19127	lvshundou	226.446	Landrace	China
ZDD19297	daheidou	224.735	Landrace	China
ZDD05494	HHLYB	198.191	Landrace	China
ZDD06562	baimaodou	243.845	Landrace	China
ZDD13088	liuyuezao-1	215.736	Landrace	China
WDD00329	L83-544	245.381	Cultivar	USA
ZDD14125	pudou451	185.345	Cultivar	China
ZDD14920	EJZD-2	226.494	Landrace	China
ZDD22145	dahuangdou??2	176.964	Landrace	China
ZDD00003	heinong2	231.67	Cultivar	China
ZDD00041	heihe1	186.581	Cultivar	China
ZDD00076	suinong1	197.091	Cultivar	China
ZDD06815	heihe4	282.703	Cultivar	China
ZDD06819	nenfeng11	227.427	Cultivar	China
ZDD06823	hefeng25	222.582	Cultivar	China
PI548283	T307	252.099	Cultivar	USA
ZDD22682	ke4430-20	214.436	Cultivar	China
ZDD16954	baizhidou	195.046	Landrace	China
ZDD18729	SGYQD	253.37	Landrace	China
ZDD18733	qingliandou	247.016	Landrace	China
ZDD19381	gaozuoxuan1	250.296	Cultivar	China
ZDD02076	huanghuadou	249.288	Landrace	China
ZDD02533	huangpidou	219.924	Landrace	China
ZDD08643	xiaohuangdou	201.754	Landrace	China
NO.27	T218	245.356	Cultivar	USA
ZDD08697	yuxuan13	195.666	Landrace	China
ZDD08981	huangdou	244.616	Landrace	China
ZDD23131	fendou49	246.239	Cultivar	China
ZDD23181	jinpin82	140.198	Cultivar	China
ZDD18582	ganluanzi	224.102	Landrace	China
ZDD03733	PXHMY	216.126	Landrace	China
ZDD03739	PXDZHC	206.973	Landrace	China
ZDD03741	PXSYC	223.072	Landrace	China
ZDD07088	LQDD(heqi)	244.246	Landrace	China
ZDD16840	YZHD	176.658	Landrace	China
ZDD22798	jihuang138	284.747	Cultivar	China
ZDD03191	ZMTJEC	225.894	Landrace	China
ZDD03538	HJHHD	302.069	Landrace	China
ZDD02559	cansidou	195.204	Landrace	China
NO 29	CX1038-14	196.093	Cultivar	USA
ZDD10499	bayuezao	173.553	Landrace	China
ZDD19515	DLSP	197.258	Landrace	China
ZDD04321	XYDQP	252.468	Landrace	China
ZDD14252	FCZWD	176.544	Landrace	China
ZDD01629	BQDWD	197.381	Landrace	China
ZDD08228	NGXPQ	224.768	Landrace	China
ZDD18529	maoyandou	236.262	Landrace	China
ZDD09160	daqingdou	233.972	Landrace	China
ZDD09587	xiaoheidou	210.376	Landrace	China
ZDD18878	jinyi9	238.288	Cultivar	China
ZDD02114	tianedan	266.723	Landrace	China
PI547428	L65-763	235.55	Cultivar	USA
ZDD18723	XLQHD	250.818	Landrace	China
ZDD07409	HLYT	228.711	Landrace	China
ZDD16771	QYDQD	243.076	Landrace	China
ZDD16820	heidouzai	167.069	Landrace	China
ZDD16828	XYHD	178.032	Landrace	China
ZDD16783	heibiqing	204.544	Landrace	China
ZDD04429	TXHD	229.355	Landrace	China
ZDD05074	--	204.141	Landrace	China
ZDD07948	DLHD	213.314	Landrace	China
ZDD08603	xiaohuangdou	218.865	Landrace	China
ZDD02159	daheidou	237.156	Landrace	China
ZDD16682	LCHNM	230.101	Landrace	China
ZDD16839	BTHD	265.716	Landrace	China
ZDD14240	DCWD	190.766	Landrace	China
ZDD03533	ZCXHD	227.83	Landrace	China
ZDD18712	SZDLH	233.485	Landrace	China
WDD03045	zheng84240-B1??yudou18??	225.612	--	China
ZDD02866	dabaipi	196.097	Landrace	China
williams82	wuxing1	247.235	--	China
WDD00787	heihe24	267.839	--	China
ZDD23089	jinpin42	170.322	Cultivar	China
ZDD11465	FNCD	233.85	Landrace	China
ZDD19300	DLHD	305.295	Landrace	China
ZDD10080	chadou	249.717	Landrace	China
ZDD18402	zhonghuang4	236.068	Cultivar	China
ZDD04415	TZBHWJ2	211.184	Landrace	China
ZDD13081	zaohuangdou-1	239.647	Landrace	China
ZDD16743	LJPHD	202.728	Landrace	China
ZDD06358	DSBMD	205.405	Landrace	China
PI548970	Foster	236.884	--	USA
PI546374	Sprite87	208.151	Cultivar	USA
ZDD14910	xihuangdou-8	254.275	Landrace	China
ZDD06515	xiangdou4	186.544	Cultivar	China
ZDD16362	qiyuehuang-1	175.919	Landrace	China
WDD02928	gandou5	305.375	--	China
WDD00569	heihe32	264.26	--	China
WDD00602	jindou39	226.276	--	China
WDD00643	huaidou4	240.686	--	China
WDD02340	zhongdou32	243.73	--	China
WDD02336	zaosheng75	230.152	--	China
ZDD02921	qing6	229.935	Landrace	China
ZDD07218	zihua2	185.9	Landrace	China
WDD02831		287.596	--	China
WDD00467	Columbia	205.68	Cultivar	USA
ZDD20676	liuyuehuang	167.459	Landrace	China
ZDD02096	tianedan	238.475	Landrace	China
ZDD19027	LPQD	189.49	Landrace	China
ZDD04430	TXAJH	219.533	Landrace	China
ZDD21485	quanbian11	217.765	Cultivar	China
ZDD02864	PDHD	191.055	Landrace	China
ZDD17670	heihe7	242.268	Cultivar	China
PI548166	T102	202.714	Cultivar	USA
ZDD10100	zheng8516	211.729	Cultivar	China
ZDD04604	YZDLHD	238.904	Landrace	China
ZDD07489	THPDX	219.93	Landrace	China
ZDD07809	tiejiaqing	191.132	Landrace	China
ZDD03049	gunlongzhu	233.937	Landrace	China
PI548669	Carlin	255.116	Cultivar	USA
ZDD03237	ZCJWH	300.732	Landrace	China
ZDD06558	xiaohuangdou	211.245	Landrace	China
ZDD12453	QXBYH	230.914	Landrace	China
ZDD12688	CSSYH	254.509	Landrace	China
ZDD06375	daqingren	237.566	Cultivar	China
ZDD20652	2340322	237.31	Cultivar	China
WDD00472	BARC??7	168.916	Cultivar	Brazil
ZDD22793	jilin35	287.569	Cultivar	China
WDD01662		193.782	Cultivar	USA
WDD03019		203.763	Cultivar	USA
PI494182		253.694	Cultivar	USA
WDD02385		212.836	Cultivar	USA
WDD00273		214.608	Cultivar	USA
WDD02174		221.548	Cultivar	USA
WDD00476		166.67	Cultivar	USA
WDD00475		188.048	Cultivar	USA
ZDD21907	XYDLQ	244.94	Landrace	China
WDD00289	Dp3480	254.913	Cultivar	USA
WDD01947		263.349	--	China
WDD02148	Chohckuzan	216.324	Cultivar	Japan
WDD01971	zhonghuang30	234.628	--	China
WDD00631		248.202	--	China
WDD01960		307.578	--	China
WDD02169		224.254	--	China
WDD02225		306.244	--	China
尤比列	zhonghuang39	201.428	--	China
WDD02019		255.462	--	China
WDD03092		215.702	--	China
ZDD09884	ludou4	206.016	Cultivar	China
ZDD19105	yanhuang3	254.824	Cultivar	China
WDD03008	ZP661	292.676	--	China
ZDD24646	zhonghuang45	270.92	Cultivar	China
ZDD23882	zhonghuang19	260.9	Cultivar	China
ZDD23896	zhongpin95-5383	238.121	Cultivar	China
ZDD23885	Zhonghuang22	244.559	Cultivar	China
ZDD08033		206.824	Cultivar	China
PI602897	Jim	279.436	Cultivar	USA
PI592523	Glacier	378.7	Cultivar	USA
PI629004	MN0201	278.052	Cultivar	USA
WDD01715	Traill	311.388	Cultivar	USA
WDD01437	Harlon	301.646	Cultivar	USA
PI614833	NE1900	241.02	Cultivar	USA
WDD00628	L85-1467	218.595	Cultivar	USA
PI608438	Titan	275.666	Cultivar	USA
PI561858	Holt	301.792	Cultivar	USA
WDD02155	OAC Talbot	288.104	Cultivar	USA
WDD00405	Amcor89	273.202	Cultivar	USA
WDD01974	Flint	267.434	Cultivar	USA
PI533655	Burlison	275.24	Cultivar	USA
PI595926	Athow	252.492	Cultivar	USA
PI548634	Zane	235.168	Cultivar	USA
WDD02114	Saline	262.746	Cultivar	USA
WDD02238	NS93-4118	291.82	Cultivar	USA
PI534646	Flyer	274.002	Cultivar	USA
PI598222	TN4-94	230.152	Cultivar	USA
PI559932	Manokin*	251.96	Cultivar	USA
PI572239	Holladay*	258.63	Cultivar	USA
PI633609	Lonoke	225.34	Cultivar	USA
NO 28	williams82	277.946	Cultivar	USA
WDD02152	Nirilliya4	237.154	Cultivar	Nigeria
WDD01614	ER-HUAN-YAN	220.549	Cultivar	Russia
PI548556	Elf	247.497	Cultivar	USA
PI548563	Franklin	243.324	Cultivar	USA
NO 33	PI437654	129.486	Cultivar	USA
NO 34	MT/BRS-63	230.107	Cultivar	Brazil
WDD03016	MQT/BR-45	225.153	Cultivar	Brazil
WDD01664	CHI-LU-SCHU	200.038	Cultivar	Russia
NO 37	Peking	208.742	Cultivar	USA
WDD02702	Sooty	209.002	Cultivar	USA
PI518665	Padre	250.404	Cultivar	USA
PI612146	Bolivar	244.204	Cultivar	USA
PI512039	Pyramid	194.694	Cultivar	USA
NO 40	N17	269.374	Cultivar	east European
PI548187	T171	244.086	Cultivar	South korea
NO 44	Namcheon??Nanchuan??	272.164	Cultivar	USA
WDD00853	Wilson Five B	172.009	Cultivar	USA
龙黄1号	Wilson Five	231.128	Cultivar	USA
PI548205	T221	203.086	Cultivar	USA
PI597388	Accomac	253.519	Cultivar	USA
PI590578	D83-3349	241.919	Cultivar	USA
WDD02220	PI157440	249.089	Cultivar	USA
16ZF447-2B	Chiquita	192.958	Cultivar	USA
16ZF447-2C	Jangbaeeg(Danbai??	251.633	Cultivar	South Korea
WDD02225	L72-920	237.673	Cultivar	USA
PI567902	Charleston	267.153	Cultivar	USA
16ZF308-1	Youbili	190.545	Cultivar	Russia
16ZF308-2	9234	284.439	Cultivar	USA
PI648270	Osage	216.461	Cultivar	USA
16ZF308-3	Tousan kei 75	256.706	Cultivar	USA
PI548290	T316	253.872	Cultivar	USA
16ZF308-4	Koreane 4	208.056	Cultivar	North Korea
WDD00628	PI317334B	219.09	Cultivar	USA
WDD02155	Tsurukogane	250.007	Cultivar	Japan
16ZF309-1	Yellow Morvel	181.641	Cultivar	USA
PI599300	Surge	272.562	Cultivar	USA
WDD02238	MN1900	261.742	Cultivar	USA
PI564849	Nathan	239.006	Cultivar	USA
WDD02152	Suzumaru	215.48	Cultivar	Japan
PI561400	Rhodes	271.938	Cultivar	USA
PI592756	Dillon*	243.194	Cultivar	USA
16ZF310-5	NC-Roy*	230.832	Cultivar	USA
PI599333	Musen	224.404	Cultivar	USA
PI595645	Benning*	230.892	Cultivar	USA
皱叶	MONETA	225.901	Cultivar	Russia
16YY017	Motte*	266.898	Cultivar	USA
16YY087	UFV-3	284.658	Cultivar	USA
PI548972	Jupiter R	282.176	Cultivar	USA
龙黄1号	Longhuang1	240.051	Cultivar	China
WDD02790	Kovean	258.609	Cultivar	USA
16YJ051-2	16ZF447-2B	230.77	--	China
16CR198-1	16ZF447-2C	233.951	--	China
16CR198-2	16ZF308-1	237.606	--	China
16CR198-3	16ZF308-2	246.336	--	China
16CR198-4	16ZF308-3	243.759	--	China
ZDD23713	16ZF308-4	230.371	--	China
吉林小粒豆CK	16ZF309-1	221.622	--	China
WDD01097	16ZF310-5	254.572	--	China
WDD02375	Zhouye	248.006	--	China
WDD02599	16YY017	255.06	--	China
WDD02302	16YY087	230.324	--	China
WDD02790	SOER-3	288.526	Cultivar	Russia
WDD01113	16YJ051-2	284.137	--	China
WDD02107	16CR198-1	268.695	--	China
WDD02075	16CR198-2	270.061	--	China
WDD02282	16CR198-3	251.773	--	China
WDD02848	16CR198-4	247.212	--	China
ZDD23713	Jiyu47	256.339	Cultivar	China
吉林小粒豆CK	JLXLDCK	209.631	Cultivar	China
WDD02355	Kirsches Stamm 2008	223.523	Cultivar	Germany
WDD03116	N07	301.242	Cultivar	east European
WDD02599	C??691	273.15	Cultivar	Russia
WDD00661	Dekabig	225.945	Cultivar	Italy
WDD01111	Soja 77180	203.021	Cultivar	Germany
PI602593	MN1301	264.433	Cultivar	USA
PI591514	L84-2157	249.392	Cultivar	USA
WDD02282	Daanli	231.005	Cultivar	Japan
WDD02848	PSB543	213.057	Cultivar	Russia
WDD02355	Yumeyutaka	263.626	Cultivar	Japan
PI634335	LS94-3207	249.118	Cultivar	USA
WDD02286	A-66??	267.464	Cultivar	Thailand
WDD02292	Soja 277180	249.842	Cultivar	Germany
WDD02286	Guandong102	225.325	Cultivar	Japan
WDD02292	Zhongte1	241.232	Cultivar	Japan
