# Supplementary material for: Identification of Genomic Loci and Candidate Genes Related to Seed Tocopherol Content in Soybean
Source: Plants (Basel). 2022 Jun 27;11(13):1703. doi: 10.3390/plants11131703 (PMC9269242; doi:10.3390/plants11131703)
Supplement: Supplementary file 1 [file plants-11-01703-s001.zip › Supplementary Files/Table S4.xlsx]

## Sheet: Table S4
Table S4. Information about 144 variants detected in our study via BSA-seq
Mutation	TransID	Variant	Chromosome	Position	Ref	Alt	Ortholog in At	Description
SNP	Glyma.05G217500.Wm82.a2.v1	nonsynonymous	Chr05	39758623	A	G	AT1G64450.1	Glycine-rich protein family
SNP	Glyma.05G243400.Wm82.a2.v1	nonsynonymous	Chr05	41807338	T	G	AT1G18070.2	Translation elongation factor EF1A/initiation factor IF2gamma family protein
SNP	Glyma.06G295300.Wm82.a2.v1	nonsynonymous	Chr06	48428377	C	T	AT4G28140.1	Integrase-type DNA-binding superfamily protein
SNP	Glyma.08G210000.Wm82.a2.v1	nonsynonymous	Chr08	17002951	A	G	AT1G15420.1/;
SNP	Glyma.13G052400.Wm82.a2.v1	nonsynonymous	Chr13	14945609	A	C
SNP	Glyma.14G199800.Wm82.a2.v1	nonsynonymous	Chr14	46481282	C	G	AT1G13960.1	WRKY DNA-binding protein 4
SNP	Glyma.16G190900.Wm82.a2.v1	nonsynonymous	Chr16	35333785	C	T	AT2G34930.1	disease resistance family protein / LRR family protein
SNP	Glyma.16G202100.Wm82.a2.v1	nonsynonymous	Chr16	36350176	C	G	AT4G05200.1	cysteine-rich RLK (RECEPTOR-like protein kinase) 25
SNP	Glyma.16G210600.Wm82.a2.v1	nonsynonymous	Chr16	36970367	G	C	AT5G36930.2	Disease resistance protein (TIR-NBS-LRR class) family
SNP	Glyma.17G081100.Wm82.a2.v1	nonsynonymous	Chr17	6309627	C	T	AT2G03820.1	nonsense-mediated mRNA decay NMD3 family protein
SNP	Glyma.17G081500.1.Wm82.a2.v1	stopgain	Chr17	6333162	A	T	--	--;
SNP	Glyma.01G166300.Wm82.a2.v1	upstream	Chr01	50401336	G	A	AT5G66230.1	Chalcone-flavanone isomerase family protein
SNP	Glyma.02G114000.Wm82.a2.v1	upstream	Chr02	11073631	C	T	AT3G15460.1	Ribosomal RNA processing Brix domain protein
SNP	Glyma.02G114800.Wm82.a2.v1	upstream	Chr02	11143258	A	G	AT5G61240.1	Leucine-rich repeat (LRR) family protein
SNP	Glyma.02G114800.Wm82.a2.v1	upstream	Chr02	11143259	A	G	AT5G61240.1	Leucine-rich repeat (LRR) family protein
SNP	Glyma.03G070100.Wm82.a2.v1	upstream	Chr03	16206512	C	A	AT2G37770.2	NAD(P)-linked oxidoreductase superfamily protein
SNP	Glyma.03G087800.Wm82.a2.v1	upstream	Chr03	26012967	A	T	AT5G36930.2	Disease resistance protein (TIR-NBS-LRR class) family
SNP	Glyma.03G088700.Wm82.a2.v1	upstream	Chr03	26321893	A	G
SNP	Glyma.03G173200.Wm82.a2.v1	upstream	Chr03	38742414	T	G	AT2G37430.1	C2H2 and C2HC zinc fingers superfamily protein
SNP	Glyma.04G055400.Wm82.a2.v1	upstream	Chr04	4469283	C	T	AT5G21430.1	Chaperone DnaJ-domain superfamily protein
SNP	Glyma.04G055400.Wm82.a2.v1	upstream	Chr04	4469284	C	A	AT5G21430.1	Chaperone DnaJ-domain superfamily protein
SNP	Glyma.05G049400.Wm82.a2.v1	upstream	Chr05	4412321	C	T	AT1G12710.1	phloem protein 2-A12
SNP	Glyma.05G055100.Wm82.a2.v1	upstream	Chr05	5006450	T	C	AT1G62790.1	Bifunctional inhibitor/lipid-transfer protein/seed storage 2S albumin superfamily protein
SNP	Glyma.05G243300.Wm82.a2.v1	upstream	Chr05	41799525	T	C	AT1G18060.1/;
SNP	Glyma.05G244100.Wm82.a2.v1	upstream	Chr05	41855575	A	G	AT1G18100.1	PEBP (phosphatidylethanolamine-binding protein) family protein
SNP	Glyma.05G244200.Wm82.a2.v1	upstream	Chr05	41864477	G	C	AT3G18050.1/;
SNP	Glyma.06G164800.Wm82.a2.v1	upstream	Chr06	13644591	C	G	AT4G25630.1	fibrillarin 2
SNP	Glyma.06G249800.Wm82.a2.v1	upstream	Chr06	42216187	T	C	AT5G45870.1	PYR1-like 12
SNP	Glyma.06G277600.Wm82.a2.v1	upstream	Chr06	46951699	T	A	AT2G31040.1	ATP synthase protein I -related
SNP	Glyma.06G321800.Wm82.a2.v1	upstream	Chr06	51036592	G	A
SNP	Glyma.07G012200.Wm82.a2.v1	upstream	Chr07	950481	A	G	AT5G10970.1	C2H2 and C2HC zinc fingers superfamily protein
SNP	Glyma.07G019900.Wm82.a2.v1	upstream	Chr07	1561071	A	G	AT1G79870.1	D-isomer specific 2-hydroxyacid dehydrogenase family protein
SNP	Glyma.07G019900.Wm82.a2.v1	upstream	Chr07	1561110	A	G	AT1G79870.1	D-isomer specific 2-hydroxyacid dehydrogenase family protein
SNP	Glyma.08G214200.Wm82.a2.v1	upstream	Chr08	17298350	A	G	AT1G80460.1	Actin-like ATPase superfamily protein
SNP	Glyma.08G305500.Wm82.a2.v1	upstream	Chr08	42364130	C	T	AT5G35700.1	fimbrin-like protein 2
SNP	Glyma.08G306500.Wm82.a2.v1	upstream	Chr08	42459054	G	A	AT1G78990.1	HXXXD-type acyl-transferase family protein
SNP	Glyma.09G282100.Wm82.a2.v1	upstream	Chr09	49762421	G	T	AT1G66345.1	Pentatricopeptide repeat (PPR) superfamily protein
SNP	Glyma.10G067100.Wm82.a2.v1	upstream	Chr10	6589854	G	A	AT5G03670.1/;
SNP	Glyma.10G252000.Wm82.a2.v1	upstream	Chr10	47997348	A	C	AT4G05230.1	Ubiquitin-like superfamily protein
SNP	Glyma.10G252100.Wm82.a2.v1	downstream	Chr10	47997348	A	C	AT4G03360.1	Ubiquitin family protein
SNP	Glyma.10G252000.Wm82.a2.v1	upstream	Chr10	47997349	T	C	AT4G05230.1	Ubiquitin-like superfamily protein
SNP	Glyma.10G252100.Wm82.a2.v1	downstream	Chr10	47997349	T	C	AT4G03360.1	Ubiquitin family protein
SNP	Glyma.10G252000.Wm82.a2.v1	upstream	Chr10	47997378	A	C	AT4G05230.1	Ubiquitin-like superfamily protein
SNP	Glyma.10G252100.Wm82.a2.v1	downstream	Chr10	47997378	A	C	AT4G03360.1	Ubiquitin family protein
SNP	Glyma.11G089800.Wm82.a2.v1	upstream	Chr11	6799512	T	A	AT4G19185.1	nodulin MtN21 /EamA-like transporter family protein
SNP	Glyma.11G089800.Wm82.a2.v1	upstream	Chr11	6799920	G	A	AT4G19185.1	nodulin MtN21 /EamA-like transporter family protein
SNP	Glyma.11G089900.Wm82.a2.v1	downstream	Chr11	6799920	G	A	AT4G19185.1	nodulin MtN21 /EamA-like transporter family protein
SNP	Glyma.11G091400.Wm82.a2.v1	upstream	Chr11	6917859	C	T	AT4G38580.1	farnesylated protein 6
SNP	Glyma.11G091400.Wm82.a2.v1	upstream	Chr11	6918161	A	T	AT4G38580.1	farnesylated protein 6
SNP	Glyma.13G126000.Wm82.a2.v1	upstream	Chr13	23928774	A	G	AT5G44030.1	cellulose synthase A4
SNP	Glyma.13G190700.Wm82.a2.v1	upstream	Chr13	30422745	A	G
SNP	Glyma.14G193200.Wm82.a2.v1	upstream	Chr14	45791739	T	C	AT5G58760.1	damaged DNA binding 2
SNP	Glyma.14G196200.Wm82.a2.v1	upstream	Chr14	46134406	G	A	AT2G30080.1	ZIP metal ion transporter family
SNP	Glyma.14G196200.Wm82.a2.v1	upstream	Chr14	46134823	T	A	AT2G30080.1	ZIP metal ion transporter family
SNP	Glyma.14G196200.Wm82.a2.v1	upstream	Chr14	46134828	A	G	AT2G30080.1	ZIP metal ion transporter family
SNP	Glyma.14G196400.Wm82.a2.v1	upstream	Chr14	46146718	A	G	AT2G40430.2/;
SNP	Glyma.14G196500.Wm82.a2.v1	downstream	Chr14	46146718	A	G	AT5G11340.1	Acyl-CoA N-acyltransferases (NAT) superfamily protein
SNP	Glyma.14G213200.Wm82.a2.v1	upstream	Chr14	47826359	C	T	AT5G16570.1	glutamine synthetase 1;4
SNP	Glyma.14G215300.Wm82.a2.v1	upstream	Chr14	47995386	C	T	AT5G16720.1	Protein of unknown function, DUF593
SNP	Glyma.15G150500.Wm82.a2.v1	upstream	Chr15	12442538	T	C	AT3G16720.1	TOXICOS EN LEVADURA 2
SNP	Glyma.15G150500.Wm82.a2.v1	upstream	Chr15	12442550	G	T	AT3G16720.1	TOXICOS EN LEVADURA 2
SNP	Glyma.16G050200.Wm82.a2.v1	upstream	Chr16	4807779	A	C	AT1G12840.1	vacuolar ATP synthase subunit C (VATC) / V-ATPase C subunit / vacuolar proton pump C subunit (DET3)
SNP	Glyma.16G124500.Wm82.a2.v1	upstream	Chr16	27407996	G	T	AT5G66130.1	RADIATION SENSITIVE 17
SNP	Glyma.16G125200.Wm82.a2.v1	upstream	Chr16	27533187	T	A	AT2G34930.1	disease resistance family protein / LRR family protein
SNP	Glyma.16G125300.Wm82.a2.v1	upstream	Chr16	27556936	G	C	AT2G34930.1	disease resistance family protein / LRR family protein
SNP	Glyma.16G185500.Wm82.a2.v1	upstream	Chr16	34738775	T	C	AT2G34930.1	disease resistance family protein / LRR family protein
SNP	Glyma.17G081500.Wm82.a2.v1	upstream	Chr17	6332924	A	G
SNP	Glyma.17G160700.Wm82.a2.v1	upstream	Chr17	13965658	A	T	AT5G67540.2	Arabinanase/levansucrase/invertase
SNP	Glyma.17G185800.Wm82.a2.v1	upstream	Chr17	23586961	A	G	ATMG00665.1	NADH dehydrogenase 5B
SNP	Glyma.17G185800.Wm82.a2.v1	upstream	Chr17	23587011	T	C	ATMG00665.1	NADH dehydrogenase 5B
SNP	Glyma.17G185800.Wm82.a2.v1	upstream	Chr17	23587148	G	A	ATMG00665.1	NADH dehydrogenase 5B
SNP	Glyma.17G185800.Wm82.a2.v1	upstream	Chr17	23587151	T	G	ATMG00665.1	NADH dehydrogenase 5B
SNP	Glyma.17G185800.Wm82.a2.v1	upstream	Chr17	23587176	A	G	ATMG00665.1	NADH dehydrogenase 5B
SNP	Glyma.17G185800.Wm82.a2.v1	upstream	Chr17	23587231	T	C	ATMG00665.1	NADH dehydrogenase 5B
SNP	Glyma.17G185800.Wm82.a2.v1	upstream	Chr17	23587299	A	G	ATMG00665.1	NADH dehydrogenase 5B
SNP	Glyma.17G185800.Wm82.a2.v1	upstream	Chr17	23587407	A	G	ATMG00665.1	NADH dehydrogenase 5B
SNP	Glyma.17G185800.Wm82.a2.v1	upstream	Chr17	23587606	T	C	ATMG00665.1	NADH dehydrogenase 5B
SNP	Glyma.17G185800.Wm82.a2.v1	upstream	Chr17	23587614	C	G	ATMG00665.1	NADH dehydrogenase 5B
SNP	Glyma.17G185800.Wm82.a2.v1	upstream	Chr17	23587708	T	G	ATMG00665.1	NADH dehydrogenase 5B
SNP	Glyma.17G185800.Wm82.a2.v1	upstream	Chr17	23587738	A	G	ATMG00665.1	NADH dehydrogenase 5B
SNP	Glyma.17G219400.Wm82.a2.v1	upstream	Chr17	37096928	C	T	AT5G20650.1	copper transporter 5
SNP	Glyma.18G293300.Wm82.a2.v1	upstream	Chr18	57135919	A	G	AT2G04090.1	MATE efflux family protein
SNP	Glyma.19G015300.Wm82.a2.v1	upstream	Chr19	1503683	A	T	AT4G31970.1	cytochrome P450, family 82, subfamily C, polypeptide 2
InDel	Glyma.08G184700.Wm82.a2.v1	frameshift deletion	Chr08	14819413	GCAGT	-	AT5G24750.1	UDP-Glycosyltransferase superfamily protein
InDel	Glyma.15G233300.Wm82.a2.v1	frameshift deletion	Chr15	43894622	A	-	AT1G55020.1	lipoxygenase 1
InDel	Glyma.01G042900.Wm82.a2.v1,Glyma.01G043000.Wm82.a2.v1	upstream	Chr01	4682849	AT	-	AT4G35540.1	zinc ion binding;transcription regulators/;Glyma.01G043000.Wm82.a2.v1
InDel	Glyma.01G165800.Wm82.a2.v1	upstream	Chr01	50324970	AAAT	-	AT4G36010.1	Pathogenesis-related thaumatin superfamily protein
InDel	Glyma.01G166300.Wm82.a2.v1	upstream	Chr01	50401641	-	T	AT5G66230.1	Chalcone-flavanone isomerase family protein
InDel	Glyma.02G113500.Wm82.a2.v1	upstream	Chr02	11042275	A	-	AT2G03390.1	uvrB/uvrC motif-containing protein
InDel	Glyma.02G114800.Wm82.a2.v1	upstream	Chr02	11142871	A	-	AT5G61240.1	Leucine-rich repeat (LRR) family protein
InDel	Glyma.02G226700.Wm82.a2.v1	upstream	Chr02	41357408	T	-	AT2G18410.1/;
InDel	Glyma.02G230300.Wm82.a2.v1	upstream	Chr02	41790717	-	TATAATTTTTG	AT5G61930.2	Arabidopsis thaliana protein of unknown function (DUF794)
InDel	Glyma.03G047600.Wm82.a2.v1	upstream	Chr03	6048560	A	-	AT4G05100.1	myb domain protein 74
InDel	Glyma.04G054800.Wm82.a2.v1	upstream	Chr04	4434855	-	A	AT5G16100.1/;
InDel	Glyma.04G086500.Wm82.a2.v1	upstream	Chr04	7353905	-	A	AT2G25840.2	Nucleotidylyl transferase superfamily protein
InDel	Glyma.04G110300.Wm82.a2.v1	upstream	Chr04	12159573	-	C	AT1G71340.1	PLC-like phosphodiesterases superfamily protein
InDel	Glyma.04G199900.Wm82.a2.v1	upstream	Chr04	47216694	-	TT	AT5G50915.2	basic helix-loop-helix (bHLH) DNA-binding superfamily protein
InDel	Glyma.04G234000.Wm82.a2.v1	upstream	Chr04	50267761	-	A	AT5G24314.1	plastid transcriptionally active7
InDel	Glyma.04G234200.Wm82.a2.v1	upstream	Chr04	50277923	G	-
InDel	Glyma.04G234200.Wm82.a2.v1	upstream	Chr04	50277933	-	G
InDel	Glyma.04G234200.Wm82.a2.v1	upstream	Chr04	50277936	CAGCAA	-
InDel	Glyma.05G183800.Wm82.a2.v1,Glyma.05G183900.Wm82.a2.v1	upstream	Chr05	37114457	T	-	AT2G03800.1	D-aminoacyl-tRNA deacylases/;Glyma.05G183900.Wm82.a2.v1
InDel	Glyma.05G206000.Wm82.a2.v1	upstream	Chr05	38879379	-	T
InDel	Glyma.05G216800.Wm82.a2.v1	upstream	Chr05	39706185	A	-	AT4G23895.3	Pleckstrin homology (PH) domain-containing protein
InDel	Glyma.05G243800.Wm82.a2.v1	upstream	Chr05	41836669	T	-	AT3G18130.1	receptor for activated C kinase 1C
InDel	Glyma.05G244000.Wm82.a2.v1	upstream	Chr05	41850737	-	TTTT
InDel	Glyma.05G244100.Wm82.a2.v1	upstream	Chr05	41855657	CA	-	AT1G18100.1	PEBP (phosphatidylethanolamine-binding protein) family protein
InDel	Glyma.06G215700.Wm82.a2.v1	upstream	Chr06	22436007	-	ATATAT	AT5G20060.1	alpha/beta-Hydrolases superfamily protein
InDel	Glyma.06G287500.Wm82.a2.v1	upstream	Chr06	47646628	CCCCCCC	-	AT1G61150.1	LisH and RanBPM domains containing protein
InDel	Glyma.07G007800.Wm82.a2.v1	upstream	Chr07	581270	-	A	AT5G17680.1	disease resistance protein (TIR-NBS-LRR class), putative
InDel	Glyma.07G007900.Wm82.a2.v1	downstream	Chr07	581270	-	A	AT1G72890.1	Disease resistance protein (TIR-NBS class)
InDel	Glyma.07G008800.Wm82.a2.v1	upstream	Chr07	652904	AAATATAAATT	-	AT3G13790.1	Glycosyl hydrolases family 32 protein
InDel	Glyma.07G009700.Wm82.a2.v1	upstream	Chr07	730235	AAAAAAAAA	-	AT1G17620.1	Late embryogenesis abundant (LEA) hydroxyproline-rich glycoprotein family
InDel	Glyma.07G009900.Wm82.a2.v1	upstream	Chr07	746115	T	-	AT1G72970.1	Glucose-methanol-choline (GMC) oxidoreductase family protein
InDel	Glyma.07G011000.Wm82.a2.v1	upstream	Chr07	838831	-	A	AT1G55190.1	PRA1 (Prenylated rab acceptor) family protein
InDel	Glyma.07G018700.Wm82.a2.v1	upstream	Chr07	1491186	-	G	AT1G52190.1	Major facilitator superfamily protein
InDel	Glyma.07G019900.Wm82.a2.v1	upstream	Chr07	1561104	-	T	AT1G79870.1	D-isomer specific 2-hydroxyacid dehydrogenase family protein
InDel	Glyma.07G020500.Wm82.a2.v1	upstream	Chr07	1606506	-	T	AT1G71070.1	Core-2/I-branching beta-1,6-N-acetylglucosaminyltransferase family protein
InDel	Glyma.08G169800.Wm82.a2.v1	upstream	Chr08	13524558	T	-	AT3G07720.1	Galactose oxidase/kelch repeat superfamily protein
InDel	Glyma.08G192700.Wm82.a2.v1	upstream	Chr08	15503990	-	A	AT3G13860.1	heat shock protein 60-3A
InDel	Glyma.08G306100.Wm82.a2.v1	upstream	Chr08	42421352	-	AAG	AT5G07900.1	Mitochondrial transcription termination factor family protein
InDel	Glyma.09G026300.Wm82.a2.v1	upstream	Chr09	2151174	-	A
InDel	Glyma.10G034100.Wm82.a2.v1	upstream	Chr10	2939652	AAA	-	AT4G19540.1	IND1(iron-sulfur protein required for NADH dehydrogenase)-like
InDel	Glyma.11G089800.Wm82.a2.v1	upstream	Chr11	6799971	-	TTTAATTATAAGT	AT4G19185.1	nodulin MtN21 /EamA-like transporter family protein
InDel	Glyma.11G089900.Wm82.a2.v1	downstream	Chr11	6799971	-	TTTAATTATAAGT	AT4G19185.1	nodulin MtN21 /EamA-like transporter family protein
InDel	Glyma.11G100500.Wm82.a2.v1	upstream	Chr11	7618567	-	GTAGATG
InDel	Glyma.11G244200.Wm82.a2.v1	upstream	Chr11	33796731	T	-	AT1G67790.1/;
InDel	Glyma.12G016000.Wm82.a2.v1	upstream	Chr12	1142660	-	T	AT3G23255.1/;
InDel	Glyma.12G016700.Wm82.a2.v1,Glyma.12G016800.Wm82.a2.v1	upstream	Chr12	1183951	AGACTAAATTCTACATTTTTATATCTGAGA	-	AT1G65000.1/;Glyma.12G016800.Wm82.a2.v1	Glyma.12G016800.1.p
InDel	Glyma.13G051500.Wm82.a2.v1	upstream	Chr13	14793592	TATATAATATATATATATA	-	AT3G30380.2	alpha/beta-Hydrolases superfamily protein
InDel	Glyma.13G190700.Wm82.a2.v1	upstream	Chr13	30422774	ATATTA	-
InDel	Glyma.14G193200.Wm82.a2.v1	upstream	Chr14	45791753	TTAATTT	-	AT5G58760.1	damaged DNA binding 2
InDel	Glyma.14G196200.Wm82.a2.v1	upstream	Chr14	46134774	-	TAAT	AT2G30080.1	ZIP metal ion transporter family
InDel	Glyma.16G029600.Wm82.a2.v1	upstream	Chr16	2813702	T	-	AT3G61600.1	POZ/BTB containin G-protein 1
InDel	Glyma.16G099600.Wm82.a2.v1	upstream	Chr16	19187250	-	AAGC	AT3G25600.1	Calcium-binding EF-hand family protein
InDel	Glyma.16G190900.Wm82.a2.v1	upstream	Chr16	35332949	T	-	AT2G34930.1	disease resistance family protein / LRR family protein
InDel	Glyma.17G033700.Wm82.a2.v1	upstream	Chr17	2463817	AAAA	-	AT3G06620.1	PAS domain-containing protein tyrosine kinase family protein
InDel	Glyma.17G081500.Wm82.a2.v1	upstream	Chr17	6332861	TTG	-
InDel	Glyma.19G235000.Wm82.a2.v1	upstream	Chr19	48471106	TATTAACAACTAT	-	AT1G54990.1	alpha/beta-Hydrolases superfamily protein
InDel	Glyma.19G245700.Wm82.a2.v1	upstream	Chr19	49257223	T	-	AT3G04710.3	ankyrin repeat family protein
InDel	Glyma.20G113500.Wm82.a2.v1	upstream	Chr20	35547784	-	ATT	AT1G25500.2	Plasma-membrane choline transporter family protein
InDel	Glyma.20G126600.Wm82.a2.v1	upstream	Chr20	36872069	TT	-	AT3G19420.1	PTEN 2
InDel	Glyma.20G138000.Wm82.a2.v1	upstream	Chr20	37747954	ATCT	-	AT4G38830.1	cysteine-rich RLK (RECEPTOR-like protein kinase) 26
InDel	Glyma.20G228200.Wm82.a2.v1	upstream	Chr20	46272276	ATA	-	AT5G28050.2	Cytidine/deoxycytidylate deaminase family protein
